# Supplementary material for: Pharmacokinetic–Pharmacodynamic Cutoff Values for Doxycycline in Pigs to Support the Establishment of Clinical Breakpoints for Antimicrobial Susceptibility Testing
Source: J Vet Pharmacol Ther. 2025 Apr 17;48(4):300–17. doi: 10.1111/jvp.13511 (PMC12257272; doi:10.1111/jvp.13511)
Supplement: Supplementary file 1 — Data S1. [file JVP-48-300-s002.xls]

## Sheet: Sheet1
Trial	ID	Time	MDV	CObsOR_FEEDTLS	CobsOR_FEEDOTHERS	CobsOR_SOLTUBING	CobsOR_SOLDW	DOSE_FEEDTLS	Dose_FEEDOTHERS	DOSE_SOLTUBING	DOSE_SOLDW	CObsIV	DOSE_IV	BW__kg_	Sexe	Body temperature	Health_status
		h		ug/mL	ug/mL	ug/mL	ug/mL	mg/kg	mg/kg	mg/kg	mg/kg	ug/mL	mg/kg	kg
TLS	311TLS	0						5						33	1	39.2	0
TLS	311TLS	11.9		0.12										33	1	39.2	0
TLS	311TLS	12.66						5						33	1	39.2	0
TLS	311TLS	14.217		0.49										33	1	39.2	0
TLS	311TLS	16.917		0.46										33	1	39.2	0
TLS	311TLS	18.533		0.51										33	1	39.2	0
TLS	311TLS	23.967		0.59										33	1	39.2	0
TLS	312TLS	0						5						54.2	1	38.9	0
TLS	312TLS	11.933		0.17										54.2	1	38.9	0
TLS	312TLS	12.66						5						54.2	1	38.9	0
TLS	312TLS	14.317		0.47										54.2	1	38.9	0
TLS	312TLS	16.883		0.49										54.2	1	38.9	0
TLS	312TLS	18.333		0.58										54.2	1	38.9	0
TLS	312TLS	23.967		0.55										54.2	1	38.9	0
TLS	313TLS	0						5						50	0	39.1	0
TLS	313TLS	11.817		0.6										50	0	39.1	0
TLS	313TLS	12.66						5						50	0	39.1	0
TLS	313TLS	14.133		0.91										50	0	39.1	0
TLS	313TLS	16.883		0.88										50	0	39.1	0
TLS	313TLS	18.317		0.64										50	0	39.1	0
TLS	313TLS	23.883		0.65										50	0	39.1	0
TLS	313TLS	36.533												50	0	39.1	0
TLS	314TLS	0						5						48	1	0	0
TLS	314TLS	11.833		0.22										48	1	40.1	1
TLS	314TLS	12.66						5						48	1	40.1	1
TLS	314TLS	13.917		0.7										48	1	40.1	1
TLS	314TLS	16.867		0.4										48	1	40.1	1
TLS	314TLS	18.467		0.42										48	1	40.1	1
TLS	314TLS	23.983		0.29										48	1	40.1	1
TLS	315TLS	0						5						54	1	39.4	0
TLS	315TLS	11.917		0.47										54	1	39.4	0
TLS	315TLS	12.66						5						54	1	39.4	0
TLS	315TLS	14.333		0.7										54	1	39.4	0
TLS	315TLS	16.883		0.73										54	1	39.4	0
TLS	315TLS	18.5		0.49										54	1	39.4	0
TLS	315TLS	24.017		0.77										54	1	39.4	0
TLS	316TLS	0						5						59	1	39.5	0
TLS	316TLS	11.883		0.61										59	1	39.5	0
TLS	316TLS	12.66						5						59	1	39.5	0
TLS	316TLS	14.083		0.84										59	1	39.5	0
TLS	316TLS	16.883		0.51										59	1	39.5	0
TLS	316TLS	18.3		0.74										59	1	39.5	0
TLS	316TLS	24		0.41										59	1	39.5	0
TLS	317TLS	0						5						54.8	0	39.7	0
TLS	317TLS	11.867		0.33										54.8	0	39.7	0
TLS	317TLS	12.66						5						54.8	0	39.7	0
TLS	317TLS	14.3		0.44										54.8	0	39.7	0
TLS	317TLS	16.917		0.44										54.8	0	39.7	0
TLS	317TLS	18.55		0.35										54.8	0	39.7	0
TLS	317TLS	24.05		0.52										54.8	0	39.7	0
TLS	318TLS	0						5						43.2	1	39.3	0
TLS	318TLS	11.867		0.24										43.2	1	39.3	0
TLS	318TLS	12.66						5						43.2	1	39.3	0
TLS	318TLS	13.9		0.79										43.2	1	39.3	0
TLS	318TLS	16.8		0.71										43.2	1	39.3	0
TLS	318TLS	18.333		1										43.2	1	39.3	0
TLS	318TLS	23.95		0.86										43.2	1	39.3	0
TLS	318TLS	36.5		0.35										43.2	1	39.3	0
TLS	319TLS	0						5						50.2	0	39.2	0
TLS	319TLS	11.85		0.33										50.2	0	39.2	0
TLS	319TLS	12.66						5						50.2	0	39.2	0
TLS	319TLS	14.033		0.4										50.2	0	39.2	0
TLS	319TLS	16.933		0.49										50.2	0	39.2	0
TLS	319TLS	18.35		0.22										50.2	0	39.2	0
TLS	319TLS	23.933		0.31										50.2	0	39.2	0
TLS	320TLS	0						5						42.8	1	39.5	0
TLS	320TLS	11.95		0.4										42.8	1	39.5	0
TLS	320TLS	12.66						5						42.8	1	39.5	0
TLS	320TLS	14.1		0.51										42.8	1	39.5	0
TLS	320TLS	16.867		0.54										42.8	1	39.5	0
TLS	320TLS	18.383		0.56										42.8	1	39.5	0
TLS	320TLS	23.9		0.75										42.8	1	39.5	0
TLS	321TLS	0						5						37.6	0	40.1	1
TLS	321TLS	11.967		0.33										37.6	0	40.1	1
TLS	321TLS	12.66						5						37.6	0	40.1	1
TLS	321TLS	14.217		0.62										37.6	0	40.1	1
TLS	321TLS	16.867		0.99										37.6	0	40.1	1
TLS	321TLS	18.417		0.71										37.6	0	40.1	1
TLS	321TLS	24.083		0.85										37.6	0	40.1	1
TLS	322TLS	0						5						44	1	39.5	0
TLS	322TLS	11.9		0.19										44	1	39.5	0
TLS	322TLS	12.66						5						44	1	39.5	0
TLS	322TLS	14.017		1.07										44	1	39.5	0
TLS	322TLS	16.9		0.65										44	1	39.5	0
TLS	322TLS	18.367		0.5										44	1	39.5	0
TLS	322TLS	23.9		0.47										44	1	39.5	0
TLS	322TLS	36.55												44	1	39.5	0
TLS	323TLS	0						5						31.8	1	39.6	0
TLS	323TLS	11.833												31.8	1	39.6	0
TLS	323TLS	12.66						5						31.8	1	39.6	0
TLS	323TLS	14.333		0.44										31.8	1	39.6	0
TLS	323TLS	16.933		0.33										31.8	1	39.6	0
TLS	323TLS	18.433		0.33										31.8	1	39.6	0
TLS	323TLS	24.067		0.36										31.8	1	39.6	0
TLS	324TLS	0						5						29.2	1	39.4	0
TLS	324TLS	11.567		0.55										29.2	1	39.4	0
TLS	324TLS	12.66						5						29.2	1	39.4	0
TLS	324TLS	13.933		0.32										29.2	1	39.4	0
TLS	324TLS	16.833		0.55										29.2	1	39.4	0
TLS	324TLS	18.4		0.38										29.2	1	39.4	0
TLS	324TLS	23.633		0.66										29.2	1	39.4	0
TLS	325TLS	0						5						49.8	0	40	0
TLS	325TLS	11.5		1.1										49.8	0	40	0
TLS	325TLS	12.66						5						49.8	0	40	0
TLS	325TLS	13.95		0.99										49.8	0	40	0
TLS	325TLS	16.767		0.67										49.8	0	40	0
TLS	325TLS	18.267		0.72										49.8	0	40	0
TLS	325TLS	23.533		0.65										49.8	0	40	0
TLS	325TLS	36.067		0.23										49.8	0	40	0
TLS	326TLS	0						5						40.8	1	40	0
TLS	326TLS	11.533		0.55										40.8	1	40	0
TLS	326TLS	12.66						5						40.8	1	40	0
TLS	326TLS	13.917		0.31										40.8	1	40	0
TLS	326TLS	16.583		0.34										40.8	1	40	0
TLS	326TLS	18.317		0.36										40.8	1	40	0
TLS	326TLS	23.517		0.59										40.8	1	40	0
TLS	327TLS	0						5						43.8	1	39.6	0
TLS	327TLS	11.55		0.34										43.8	1	39.6	0
TLS	327TLS	12.66						5						43.8	1	39.6	0
TLS	327TLS	14.017		0.58										43.8	1	39.6	0
TLS	327TLS	16.533		0.4										43.8	1	39.6	0
TLS	327TLS	18.35		0.37										43.8	1	39.6	0
TLS	327TLS	23.6		0.71										43.8	1	39.6	0
TLS	328TLS	0						5						38.4	1	39.4	0
TLS	328TLS	11.55		0.68										38.4	1	39.4	0
TLS	328TLS	12.66						5						38.4	1	39.4	0
TLS	328TLS	13.867		1.13										38.4	1	39.4	0
TLS	328TLS	16.75		1.24										38.4	1	39.4	0
TLS	328TLS	18.367		0.46										38.4	1	39.4	0
TLS	328TLS	23.7		1.04										38.4	1	39.4	0
TLS	329TLS	0						5						44.2	0	39.4	0
TLS	329TLS	11.517		0.24										44.2	0	39.4	0
TLS	329TLS	12.66						5						44.2	0	39.4	0
TLS	329TLS	13.85		0.4										44.2	0	39.4	0
TLS	329TLS	16.817		0.74										44.2	0	39.4	0
TLS	329TLS	18.45		0.54										44.2	0	39.4	0
TLS	329TLS	23.683		0.89										44.2	0	39.4	0
TLS	329TLS	36.083		0.35										44.2	0	39.4	0
TLS	330TLS	0						5						54.2	1	40.9	1
TLS	330TLS	11.45		0.24										54.2	1	40.9	1
TLS	330TLS	12.66						5						54.2	1	40.9	1
TLS	330TLS	13.9		0.54										54.2	1	40.9	1
TLS	330TLS	16.783		0.49										54.2	1	40.9	1
TLS	330TLS	18.333		0.61										54.2	1	40.9	1
TLS	330TLS	23.65		0.59										54.2	1	40.9	1
TLS	331TLS	0						5						64.2	0	39.9	0
TLS	331TLS	11.483		0.14										64.2	0	39.9	0
TLS	331TLS	12.66						5						64.2	0	39.9	0
TLS	331TLS	13.95		0.7										64.2	0	39.9	0
TLS	331TLS	16.633		0.71										64.2	0	39.9	0
TLS	331TLS	18.183		0.47										64.2	0	39.9	0
TLS	331TLS	23.55		0.55										64.2	0	39.9	0
TLS	332TLS	0						5						52.4	0	40.1	0
TLS	332TLS	11.5												52.4	0	40.1	0
TLS	332TLS	12.66						5						52.4	0	40.1	0
TLS	332TLS	14		0.76										52.4	0	40.1	0
TLS	332TLS	16.717												52.4	0	40.1	0
TLS	332TLS	18.433		0.46										52.4	0	40.1	0
TLS	332TLS	23.7		0.37										52.4	0	40.1	0
TLS	333TLS	0						5						50.4	1	39.4	0
TLS	333TLS	11.483		0.52										50.4	1	39.4	0
TLS	333TLS	12.66						5						50.4	1	39.4	0
TLS	333TLS	13.883		0.45										50.4	1	39.4	0
TLS	333TLS	16.617		0.49										50.4	1	39.4	0
TLS	333TLS	18.383		0.48										50.4	1	39.4	0
TLS	333TLS	23.55		0.47										50.4	1	39.4	0
TLS	333TLS	36.1												50.4	1	39.4	0
TLS	334TLS	0						5						56	1	41.4	1
TLS	334TLS	11.45		0.57										56	1	41.4	1
TLS	334TLS	12.66						5						56	1	41.4	1
TLS	334TLS	13.917		0.61										56	1	41.4	1
TLS	334TLS	16.733		1.05										56	1	41.4	1
TLS	334TLS	18.2		0.74										56	1	41.4	1
TLS	334TLS	23.617		0.46										56	1	41.4	1
TLS	336TLS	0						5						41.6	1	39.3	0
TLS	336TLS	11.467		0.82										41.6	1	39.3	0
TLS	336TLS	12.66						5						41.6	1	39.3	0
TLS	336TLS	13.85		0.78										41.6	1	39.3	0
TLS	336TLS	16.583		1.18										41.6	1	39.3	0
TLS	336TLS	18.317		0.49										41.6	1	39.3	0
TLS	336TLS	23.567		0.57										41.6	1	39.3	0
TLS	337TLS	0						5						44.6	1	39.3	0
TLS	337TLS	11.65		0.43										44.6	1	39.3	0
TLS	337TLS	12.66						5						44.6	1	39.3	0
TLS	337TLS	14.017		1.01										44.6	1	39.3	0
TLS	337TLS	16.617		0.78										44.6	1	39.3	0
TLS	337TLS	18.417		1.19										44.6	1	39.3	0
TLS	337TLS	23.9		0.82										44.6	1	39.3	0
TLS	337TLS	36.15		0.38										44.6	1	39.3	0
TLS	338TLS	0						5						53.4	1	40.6	1
TLS	338TLS	11.633		0.31										53.4	1	40.6	1
TLS	338TLS	12.66						5						53.4	1	40.6	1
TLS	338TLS	14.05												53.4	1	40.6	1
TLS	338TLS	16.633		0.98										53.4	1	40.6	1
TLS	338TLS	18.433		0.55										53.4	1	40.6	1
TLS	338TLS	23.883		0.67										53.4	1	40.6	1
TLS	338TLS	36.133		0.14										53.4	1	40.6	1
TLS	339TLS	0						5						34.6	1	39.3	0
TLS	339TLS	11.833		0.29										34.6	1	39.3	0
TLS	339TLS	12.66						5						34.6	1	39.3	0
TLS	339TLS	14.05		0.62										34.6	1	39.3	0
TLS	339TLS	16.717		0.87										34.6	1	39.3	0
TLS	339TLS	18.467												34.6	1	39.3	0
TLS	339TLS	23.783		0.34										34.6	1	39.3	0
TLS	340TLS	0						5						47.6	0	40	0
TLS	340TLS	11.95		0.67										47.6	0	40	0
TLS	340TLS	12.66						5						47.6	0	40	0
TLS	340TLS	13.983		0.51										47.6	0	40	0
TLS	340TLS	16.817		0.61										47.6	0	40	0
TLS	340TLS	18.35		0.27										47.6	0	40	0
TLS	340TLS	23.733		0.32										47.6	0	40	0
TLS	341TLS	0						5						31.4	1	40.4	1
TLS	341TLS	11.617		0.36										31.4	1	40.4	1
TLS	341TLS	12.66						5						31.4	1	40.4	1
TLS	341TLS	13.967		0.37										31.4	1	40.4	1
TLS	341TLS	16.683		0.32										31.4	1	40.4	1
TLS	341TLS	18.4		0.4										31.4	1	40.4	1
TLS	341TLS	23.833		0.62										31.4	1	40.4	1
TLS	342TLS	0						5						43.4	1	39	0
TLS	342TLS	11.75		0.45										43.4	1	39	0
TLS	342TLS	12.66						5						43.4	1	39	0
TLS	342TLS	14.15		0.69										43.4	1	39	0
TLS	342TLS	16.7		0.81										43.4	1	39	0
TLS	342TLS	18.4		1.03										43.4	1	39	0
TLS	342TLS	23.933		0.48										43.4	1	39	0
TLS	343TLS	0						5						51	0	39.2	0
TLS	343TLS	11.833		0.2										51	0	39.2	0
TLS	343TLS	12.66						5						51	0	39.2	0
TLS	343TLS	14		0.54										51	0	39.2	0
TLS	343TLS	16.583												51	0	39.2	0
TLS	343TLS	18.35		0.63										51	0	39.2	0
TLS	343TLS	23.867		0.69										51	0	39.2	0
TLS	344TLS	0						5						30.2	0	39.4	0
TLS	344TLS	11.8		0.26										30.2	0	39.4	0
TLS	344TLS	12.66						5						30.2	0	39.4	0
TLS	344TLS	14.067		0.29										30.2	0	39.4	0
TLS	344TLS	16.667		0.24										30.2	0	39.4	0
TLS	344TLS	18.467												30.2	0	39.4	0
TLS	344TLS	23.75		0.31										30.2	0	39.4	0
TLS	345TLS	0						5						53	0	39.6	0
TLS	345TLS	11.65		0.38										53	0	39.6	0
TLS	345TLS	12.66						5						53	0	39.6	0
TLS	345TLS	14.067		0.63										53	0	39.6	0
TLS	345TLS	16.733		0.89										53	0	39.6	0
TLS	345TLS	18.45		0.51										53	0	39.6	0
TLS	345TLS	23.767		0.54										53	0	39.6	0
TLS	346TLS	0						5						49.4	1	39.1	0
TLS	346TLS	11.6		0.28										49.4	1	39.1	0
TLS	346TLS	12.66						5						49.4	1	39.1	0
TLS	346TLS	14.033		1.17										49.4	1	39.1	0
TLS	346TLS	16.75		1.28										49.4	1	39.1	0
TLS	346TLS	18.5		0.78										49.4	1	39.1	0
TLS	346TLS	23.85		0.83										49.4	1	39.1	0
TLS	347TLS	0						5						49.8	0	39.9	0
TLS	347TLS	12.66						5						49.8	0	39.9	0
TLS	347TLS	13.967		0.42										49.8	0	39.9	0
TLS	347TLS	16.717		0.69										49.8	0	39.9	0
TLS	347TLS	18.383		0.55										49.8	0	39.9	0
TLS	347TLS	23.8		0.77										49.8	0	39.9	0
TLS	347TLS	36.167		0.48										49.8	0	39.9	0
TLS	348TLS	0						5						36.6	1	39.3	0
TLS	348TLS	11.783		1.15										36.6	1	39.3	0
TLS	348TLS	12.66						5						36.6	1	39.3	0
TLS	348TLS	14.033		0.91										36.6	1	39.3	0
TLS	348TLS	16.767		0.97										36.6	1	39.3	0
TLS	348TLS	18.5		0.86										36.6	1	39.3	0
TLS	348TLS	23.817		0.63										36.6	1	39.3	0
TLS	349TLS	0						5						37.4	1	39.5	0
TLS	349TLS	11.817		0.17										37.4	1	39.5	0
TLS	349TLS	12.66						5						37.4	1	39.5	0
TLS	349TLS	14.1		0.49										37.4	1	39.5	0
TLS	349TLS	16.833		0.77										37.4	1	39.5	0
TLS	349TLS	18.483												37.4	1	39.5	0
TLS	349TLS	23.917		0.91										37.4	1	39.5	0
TLS	350TLS	0						5						37	1	38.8	0
TLS	350TLS	11.667		0.47										37	1	38.8	0
TLS	350TLS	12.66						5						37	1	38.8	0
TLS	350TLS	14		0.58										37	1	38.8	0
TLS	350TLS	16.683		0.45										37	1	38.8	0
TLS	350TLS	18.333		0.35										37	1	38.8	0
TLS	350TLS	23.917		0.45										37	1	38.8	0
TLS	351TLS	0						5						39.4	0	40	0
TLS	351TLS	11.75		0.24										39.4	0	40	0
TLS	351TLS	12.66						5						39.4	0	40	0
TLS	351TLS	14.033		0.68										39.4	0	40	0
TLS	351TLS	16.767		0.9										39.4	0	40	0
TLS	351TLS	18.283		0.58										39.4	0	40	0
TLS	351TLS	23.95		0.94										39.4	0	40	0
TLS	352TLS	0						5						45.4	0	40.2	0
TLS	352TLS	11.833												45.4	0	40.2	0
TLS	352TLS	12.66						5						45.4	0	40.2	0
TLS	352TLS	14.033		0.46										45.4	0	40.2	0
TLS	352TLS	16.767		0.39										45.4	0	40.2	0
TLS	352TLS	18.6		0.38										45.4	0	40.2	0
TLS	352TLS	23.967		0.68										45.4	0	40.2	0
TLS	353TLS	0						5						55.4	0	39.7	0
TLS	353TLS	11.85		0.5										55.4	0	39.7	0
TLS	353TLS	12.66						5						55.4	0	39.7	0
TLS	353TLS	14.117		0.6										55.4	0	39.7	0
TLS	353TLS	16.733		0.58										55.4	0	39.7	0
TLS	353TLS	18.25		0.84										55.4	0	39.7	0
TLS	353TLS	24.067		0.72										55.4	0	39.7	0
TLS	354TLS	0						5						41.8	0	39.8	0
TLS	354TLS	11.7		0.37										41.8	0	39.8	0
TLS	354TLS	12.66						5						41.8	0	39.8	0
TLS	354TLS	13.983		0.38										41.8	0	39.8	0
TLS	354TLS	16.633		0.45										41.8	0	39.8	0
TLS	354TLS	18.183		0.67										41.8	0	39.8	0
TLS	354TLS	23.95		0.53										41.8	0	39.8	0
TLS	354TLS	36.367		0.83										41.8	0	39.8	0
TLS	356TLS	0						5						56.2	1	39.2	0
TLS	356TLS	11.75		0.27										56.2	1	39.2	0
TLS	356TLS	12.66						5						56.2	1	39.2	0
TLS	356TLS	14.217		0.35										56.2	1	39.2	0
TLS	356TLS	16.75		0.43										56.2	1	39.2	0
TLS	356TLS	18.633		0.33										56.2	1	39.2	0
TLS	356TLS	24.05		0.45										56.2	1	39.2	0
TLS	357TLS	0						5						58.8	1	40.1	1
TLS	357TLS	11.767		0.36										58.8	1	40.1	1
TLS	357TLS	12.66						5						58.8	1	40.1	1
TLS	357TLS	13.9		0.85										58.8	1	40.1	1
TLS	357TLS	16.717		0.76										58.8	1	40.1	1
TLS	357TLS	18.217		0.99										58.8	1	40.1	1
TLS	357TLS	23.917		0.95										58.8	1	40.1	1
TLS	358TLS	0						5						51.8	0	39.8	0
TLS	358TLS	11.8		0.42										51.8	0	39.8	0
TLS	358TLS	12.66						5						51.8	0	39.8	0
TLS	358TLS	14.067												51.8	0	39.8	0
TLS	358TLS	16.65		0.43										51.8	0	39.8	0
TLS	358TLS	18.217		0.45										51.8	0	39.8	0
TLS	358TLS	24.017		0.71										51.8	0	39.8	0
TLS	359TLS	0						5						52	0	40.3	1
TLS	359TLS	11.767		0.53										52	0	40.3	1
TLS	359TLS	12.66						5						52	0	40.3	1
TLS	359TLS	14.083		0.53										52	0	40.3	1
TLS	359TLS	16.617		0.24										52	0	40.3	1
TLS	359TLS	18.267		0.78										52	0	40.3	1
TLS	359TLS	24		0.68										52	0	40.3	1
TLS	360TLS	0						5						54.8	0	40.7	1
TLS	360TLS	11.733		0.63										54.8	0	40.7	1
TLS	360TLS	12.66						5						54.8	0	40.7	1
TLS	360TLS	13.967		0.67										54.8	0	40.7	1
TLS	360TLS	16.7		0.65										54.8	0	40.7	1
TLS	360TLS	18.2		0.67										54.8	0	40.7	1
TLS	360TLS	23.933		0.42										54.8	0	40.7	1
TLS	360TLS	36.4		0.22										54.8	0	40.7	1
TLS	361TLS	0						5						47.4	1	39.8	0
TLS	361TLS	11.683		0.74										47.4	1	39.8	0
TLS	361TLS	12.66						5						47.4	1	39.8	0
TLS	361TLS	15.033		0.91										47.4	1	39.8	0
TLS	361TLS	16.633		0.78										47.4	1	39.8	0
TLS	361TLS	18.233		0.88										47.4	1	39.8	0
TLS	361TLS	23.9		0.75										47.4	1	39.8	0
TLS	362TLS	0						5						40.8	0	39	0
TLS	362TLS	11.7		0.23										40.8	0	39	0
TLS	362TLS	12.66						5						40.8	0	39	0
TLS	362TLS	13.917		0.84										40.8	0	39	0
TLS	362TLS	16.75		0.73										40.8	0	39	0
TLS	362TLS	18.55		0.44										40.8	0	39	0
TLS	362TLS	24		0.23										40.8	0	39	0
TLS	363TLS	0						5						37.2	1	39.8	0
TLS	363TLS	11.983		0.39										37.2	1	39.8	0
TLS	363TLS	12.66						5						37.2	1	39.8	0
TLS	363TLS	14.25		0.86										37.2	1	39.8	0
TLS	363TLS	16.767		0.92										37.2	1	39.8	0
TLS	363TLS	18.517		0.83										37.2	1	39.8	0
TLS	363TLS	23.8		0.46										37.2	1	39.8	0
TLS	363TLS	36.433		0.12										37.2	1	39.8	0
TLS	364TLS	0						5						48.4	0	39.9	0
TLS	364TLS	11.983		0.32										48.4	0	39.9	0
TLS	364TLS	12.66						5						48.4	0	39.9	0
TLS	364TLS	14.267		0.68										48.4	0	39.9	0
TLS	364TLS	16.65		0.65										48.4	0	39.9	0
TLS	364TLS	18.317		0.53										48.4	0	39.9	0
TLS	364TLS	23.7		0.78										48.4	0	39.9	0
TLS	365TLS	0						5						31.4	0	39.4	0
TLS	365TLS	11.917		0.09										31.4	0	39.4	0
TLS	365TLS	12.66						5						31.4	0	39.4	0
TLS	365TLS	14.283		0.37										31.4	0	39.4	0
TLS	365TLS	16.667		0.47										31.4	0	39.4	0
TLS	365TLS	18.467		0.51										31.4	0	39.4	0
TLS	365TLS	23.75		0.51										31.4	0	39.4	0
TLS	366TLS	0						5						37.8	1	39.4	0
TLS	366TLS	11.983		0.13										37.8	1	39.4	0
TLS	366TLS	12.66						5						37.8	1	39.4	0
TLS	366TLS	14.267		0.61										37.8	1	39.4	0
TLS	366TLS	16.917		0.6										37.8	1	39.4	0
TLS	366TLS	18.45		0.44										37.8	1	39.4	0
TLS	366TLS	23.783		0.73										37.8	1	39.4	0
TLS	367TLS	0						5						43	1	40.4	0
TLS	367TLS	11.9		0.28										43	1	40.4	0
TLS	367TLS	12.66						5						43	1	40.4	0
TLS	367TLS	14.183		0.75										43	1	40.4	0
TLS	367TLS	16.917		0.46										43	1	40.4	0
TLS	367TLS	18.4		0.76										43	1	40.4	0
TLS	367TLS	23.667		0.54										43	1	40.4	0
TLS	367TLS	36.467		0.3										43	1	40.4	0
TLS	368TLS	0						5						57.6	1	39.7	0
TLS	368TLS	11.933		0.46										57.6	1	39.7	0
TLS	368TLS	12.66						5						57.6	1	39.7	0
TLS	368TLS	14.15		0.9										57.6	1	39.7	0
TLS	368TLS	16.733		0.48										57.6	1	39.7	0
TLS	368TLS	18.383		0.61										57.6	1	39.7	0
TLS	368TLS	23.683		0.29										57.6	1	39.7	0
TLS	369TLS	0						5						51.4	0	39.5	0
TLS	369TLS	12		0.36										51.4	0	39.5	0
TLS	369TLS	12.66						5						51.4	0	39.5	0
TLS	369TLS	14.3		0.43										51.4	0	39.5	0
TLS	369TLS	16.867		0.29										51.4	0	39.5	0
TLS	369TLS	18.433		0.88										51.4	0	39.5	0
TLS	369TLS	23.817		0.32										51.4	0	39.5	0
TLS	370TLS	0						5						44.2	0	39.4	0
TLS	370TLS	11.933		0.31										44.2	0	39.4	0
TLS	370TLS	12.66						5						44.2	0	39.4	0
TLS	370TLS	14.3		0.44										44.2	0	39.4	0
TLS	370TLS	16.683		0.53										44.2	0	39.4	0
TLS	370TLS	18.317		0.6										44.2	0	39.4	0
TLS	370TLS	23.767		0.84										44.2	0	39.4	0
TLS	370TLS	36.45		0.26										44.2	0	39.4	0
TLS	371TLS	0						5						40	0	39.3	0
TLS	371TLS	11.967		0.49										40	0	39.3	0
TLS	371TLS	12.66						5						40	0	39.3	0
TLS	371TLS	14.2		0.61										40	0	39.3	0
TLS	371TLS	16.633		0.69										40	0	39.3	0
TLS	371TLS	18.3		0.45										40	0	39.3	0
TLS	371TLS	23.733		0.55										40	0	39.3	0
TLS	373TLS	0						5						34.2	0	40.4	0
TLS	373TLS	12.05		0.62										34.2	0	40.4	0
TLS	373TLS	12.66						5						34.2	0	40.4	0
TLS	373TLS	14.25		1.12										34.2	0	40.4	0
TLS	373TLS	16.717		0.82										34.2	0	40.4	0
TLS	373TLS	18.517		0.63										34.2	0	40.4	0
TLS	373TLS	23.883		1.19										34.2	0	40.4	0
TLS	374TLS	0						5						30.2	0	40.1	1
TLS	374TLS	11.967		0.3										30.2	0	40.1	1
TLS	374TLS	12.66						5						30.2	0	40.1	1
TLS	374TLS	14.3		0.69										30.2	0	40.1	1
TLS	374TLS	16.767		0.64										30.2	0	40.1	1
TLS	374TLS	18.25		0.86										30.2	0	40.1	1
TLS	374TLS	23.867		0.61										30.2	0	40.1	1
TLS	375TLS	0						5						52.4	0	40.6	1
TLS	375TLS	12		0.14										52.4	0	40.6	1
TLS	375TLS	12.66						5						52.4	0	40.6	1
TLS	375TLS	14.317		0.42										52.4	0	40.6	1
TLS	375TLS	16.833		0.68										52.4	0	40.6	1
TLS	375TLS	18.417		0.76										52.4	0	40.6	1
TLS	375TLS	23.85		0.68										52.4	0	40.6	1
TLS	376TLS	0						5						56.6	1	39.6	0
TLS	376TLS	11.95		0.41										56.6	1	39.6	0
TLS	376TLS	12.66						5						56.6	1	39.6	0
TLS	376TLS	14.283		0.29										56.6	1	39.6	0
TLS	376TLS	16.617		0.46										56.6	1	39.6	0
TLS	376TLS	18.367		0.75										56.6	1	39.6	0
TLS	376TLS	23.85		0.42										56.6	1	39.6	0
TLS	377TLS	0						5						45.6	0	39.3	0
TLS	377TLS	11.7		0.5										45.6	0	39.3	0
TLS	377TLS	12.66						5						45.6	0	39.3	0
TLS	377TLS	14.1		0.79										45.6	0	39.3	0
TLS	377TLS	16.733		0.55										45.6	0	39.3	0
TLS	377TLS	18.367		0.51										45.6	0	39.3	0
TLS	377TLS	23.733		0.53										45.6	0	39.3	0
TLS	378TLS	0						5						51.2	0	40.2	0
TLS	378TLS	11.767		0.31										51.2	0	40.2	0
TLS	378TLS	12.66						5						51.2	0	40.2	0
TLS	378TLS	14.067		0.7										51.2	0	40.2	0
TLS	378TLS	16.783		0.5										51.2	0	40.2	0
TLS	378TLS	18.3		1.21										51.2	0	40.2	0
TLS	378TLS	23.783		0.29										51.2	0	40.2	0
TLS	379TLS	0						5						38.6	0	39.4	0
TLS	379TLS	11.7		0.37										38.6	0	39.4	0
TLS	379TLS	12.66						5						38.6	0	39.4	0
TLS	379TLS	14.083		0.85										38.6	0	39.4	0
TLS	379TLS	16.883		0.43										38.6	0	39.4	0
TLS	379TLS	18.533		0.56										38.6	0	39.4	0
TLS	379TLS	23.8		0.59										38.6	0	39.4	0
TLS	381TLS	0						5						58	1	40.2	1
TLS	381TLS	11.733		0.35										58	1	40.2	1
TLS	381TLS	12.66						5						58	1	40.2	1
TLS	381TLS	14.083		0.6										58	1	40.2	1
TLS	381TLS	16.633		0.56										58	1	40.2	1
TLS	381TLS	18.25		0.77										58	1	40.2	1
TLS	381TLS	23.767		0.64										58	1	40.2	1
TLS	382TLS	0						5						47	0	39	0
TLS	382TLS	11.717												47	0	39	0
TLS	382TLS	12.66						5						47	0	39	0
TLS	382TLS	14.117		0.44										47	0	39	0
TLS	382TLS	16.617		0.72										47	0	39	0
TLS	382TLS	18.217		0.47										47	0	39	0
TLS	382TLS	23.833		0.47										47	0	39	0
TLS	382TLS	36.333		0.25										47	0	39	0
TLS	383TLS	0						5						42.4	1	39.4	0
TLS	383TLS	11.667		0.45										42.4	1	39.4	0
TLS	383TLS	12.66						5						42.4	1	39.4	0
TLS	383TLS	13.967		0.58										42.4	1	39.4	0
TLS	383TLS	16.6		0.91										42.4	1	39.4	0
TLS	383TLS	18.4		0.6										42.4	1	39.4	0
TLS	383TLS	23.7		0.39										42.4	1	39.4	0
TLS	384TLS	0						5						53	0	39.1	0
TLS	384TLS	11.75		0.37										53	0	39.1	0
TLS	384TLS	12.66						5						53	0	39.1	0
TLS	384TLS	13.9		0.53										53	0	39.1	0
TLS	384TLS	16.7		0.51										53	0	39.1	0
TLS	384TLS	18.267		0.36										53	0	39.1	0
TLS	384TLS	23.717		0.58										53	0	39.1	0
TLS	385TLS	0						5						59.4	1	38.6	0
TLS	385TLS	11.7		0.34										59.4	1	38.6	0
TLS	385TLS	12.66						5						59.4	1	38.6	0
TLS	385TLS	14.133		0.81										59.4	1	38.6	0
TLS	385TLS	16.783		0.74										59.4	1	38.6	0
TLS	385TLS	18.483		0.57										59.4	1	38.6	0
TLS	385TLS	23.733		0.59										59.4	1	38.6	0
TLS	386TLS	0						5						50.2	0	40.2	1
TLS	386TLS	11.8		0.52										50.2	0	40.2	1
TLS	386TLS	12.66						5						50.2	0	40.2	1
TLS	386TLS	14.15		0.64										50.2	0	40.2	1
TLS	386TLS	16.733		0.68										50.2	0	40.2	1
TLS	386TLS	18.45		0.63										50.2	0	40.2	1
TLS	386TLS	23.667		0.72										50.2	0	40.2	1
TLS	387TLS	0						5						43.4	0	40.2	1
TLS	387TLS	11.767		0.36										43.4	0	40.2	1
TLS	387TLS	12.66						5						43.4	0	40.2	1
TLS	387TLS	14.033		0.99										43.4	0	40.2	1
TLS	387TLS	16.617		0.98										43.4	0	40.2	1
TLS	387TLS	18.3		0.71										43.4	0	40.2	1
TLS	387TLS	23.783		0.78										43.4	0	40.2	1
TLS	387TLS	36.233		0.16										43.4	0	40.2	1
TLS	388TLS	0						5						51	1	40.4	0
TLS	388TLS	11.75		0.44										51	1	40.4	0
TLS	388TLS	12.66						5						51	1	40.4	0
TLS	388TLS	13.933		0.62										51	1	40.4	0
TLS	388TLS	16.867		0.48										51	1	40.4	0
TLS	388TLS	18.517		0.66										51	1	40.4	0
TLS	388TLS	23.85		0.33										51	1	40.4	0
TLS	389TLS	0						5						42	0	39.5	0
TLS	389TLS	11.8		0.35										42	0	39.5	0
TLS	389TLS	12.66						5						42	0	39.5	0
TLS	389TLS	14.05		0.7										42	0	39.5	0
TLS	389TLS	16.8		0.96										42	0	39.5	0
TLS	389TLS	18.533		0.45										42	0	39.5	0
TLS	389TLS	23.817		0.79										42	0	39.5	0
TLS	390TLS	0						5						44.4	0	39.3	0
TLS	390TLS	11.783		0.25										44.4	0	39.3	0
TLS	390TLS	12.66						5						44.4	0	39.3	0
TLS	390TLS	14.017		0.56										44.4	0	39.3	0
TLS	390TLS	16.633		1.06										44.4	0	39.3	0
TLS	390TLS	18.467		0.75										44.4	0	39.3	0
TLS	390TLS	23.683		0.37										44.4	0	39.3	0
TLS	390TLS	36.283		0.3										44.4	0	39.3	0
TLS	391TLS	0						4.67						49	0	39.5	0
TLS	391TLS	11.6		0.39										49	0	39.5	0
TLS	391TLS	12.66						4.67						49	0	39.5	0
TLS	391TLS	13.9		0.38										49	0	39.5	0
TLS	391TLS	16.533		0.44										49	0	39.5	0
TLS	391TLS	18.3		0.23										49	0	39.5	0
TLS	392TLS	0						4.67						46.2	0	39.4	0
TLS	392TLS	11.733		0.46										46.2	0	39.4	0
TLS	392TLS	12.66						4.67						46.2	0	39.4	0
TLS	392TLS	14.05		0.76										46.2	0	39.4	0
TLS	392TLS	16.633		0.65										46.2	0	39.4	0
TLS	392TLS	18.467		0.55										46.2	0	39.4	0
TLS	392TLS	23.833		0.36										46.2	0	39.4	0
TLS	393TLS	0						4.67						42.4	0	38.9	0
TLS	393TLS	11.717		0.54										42.4	0	38.9	0
TLS	393TLS	12.66						4.67						42.4	0	38.9	0
TLS	393TLS	13.85		0.39										42.4	0	38.9	0
TLS	393TLS	16.583		0.5										42.4	0	38.9	0
TLS	393TLS	18.367		0.31										42.4	0	38.9	0
TLS	393TLS	23.8		0.3										42.4	0	38.9	0
TLS	393TLS	36.2												42.4	0	38.9	0
TLS	394TLS	0						4.67						47.4	0	39.3	0
TLS	394TLS	11.683		0.47										47.4	0	39.3	0
TLS	394TLS	12.66						4.67						47.4	0	39.3	0
TLS	394TLS	14.033		0.6										47.4	0	39.3	0
TLS	394TLS	16.85		0.6										47.4	0	39.3	0
TLS	394TLS	18.383		0.97										47.4	0	39.3	0
TLS	394TLS	23.95		0.78										47.4	0	39.3	0
TLS	395TLS	0						4.67						46.2	0	39.8	0
TLS	395TLS	11.633		0.5										46.2	0	39.8	0
TLS	395TLS	12.66						4.67						46.2	0	39.8	0
TLS	395TLS	13.867		0.76										46.2	0	39.8	0
TLS	395TLS	16.617		0.8										46.2	0	39.8	0
TLS	395TLS	18.317		0.84										46.2	0	39.8	0
TLS	395TLS	23.817		0.61										46.2	0	39.8	0
TLS	396TLS	0						4.67						55.4	0	38.8	0
TLS	396TLS	11.55		0.37										55.4	0	38.8	0
TLS	396TLS	12.66						4.67						55.4	0	38.8	0
TLS	396TLS	13.983		0.23										55.4	0	38.8	0
TLS	396TLS	16.533		0.6										55.4	0	38.8	0
TLS	396TLS	18.2		0.91										55.4	0	38.8	0
TLS	396TLS	23.767		0.47										55.4	0	38.8	0
TLS	397TLS	0						4.67						45.6	0	39.6	0
TLS	397TLS	11.483		0.5										45.6	0	39.6	0
TLS	397TLS	12.66						4.67						45.6	0	39.6	0
TLS	397TLS	13.95		0.4										45.6	0	39.6	0
TLS	397TLS	16.767		0.59										45.6	0	39.6	0
TLS	397TLS	18.317		0.52										45.6	0	39.6	0
TLS	397TLS	23.817		0.33										45.6	0	39.6	0
TLS	398TLS	0						4.67						53.4	1	40.6	1
TLS	398TLS	11.7		0.1										53.4	1	40.6	1
TLS	398TLS	12.66						4.67						53.4	1	40.6	1
TLS	398TLS	13.883		0.71										53.4	1	40.6	1
TLS	398TLS	16.617		0.83										53.4	1	40.6	1
TLS	398TLS	18.4		0.48										53.4	1	40.6	1
TLS	398TLS	23.9		0.81										53.4	1	40.6	1
TLS	399TLS	0						4.67						51.4	0	38.8	0
TLS	399TLS	11.6												51.4	0	38.8	0
TLS	399TLS	12.66						4.67						51.4	0	38.8	0
TLS	399TLS	13.917		0.5										51.4	0	38.8	0
TLS	399TLS	16.517		0.44										51.4	0	38.8	0
TLS	399TLS	18.233		0.51										51.4	0	38.8	0
TLS	399TLS	23.75		0.37										51.4	0	38.8	0
TLS	400TLS	0						4.67						41	1	40.3	1
TLS	400TLS	11.533		0.42										41	1	40.3	1
TLS	400TLS	12.66						4.67						41	1	40.3	1
TLS	400TLS	13.933		0.46										41	1	40.3	1
TLS	400TLS	16.583		0.96										41	1	40.3	1
TLS	400TLS	18.333		0.41										41	1	40.3	1
TLS	400TLS	23.783		0.55										41	1	40.3	1
TLS	400TLS	36.233		0.17										41	1	40.3	1
TLS	401TLS	0						4.67						33.8	0	39.1	0
TLS	401TLS	11.617		0.48										33.8	0	39.1	0
TLS	401TLS	12.66						4.67						33.8	0	39.1	0
TLS	401TLS	14.017		0.52										33.8	0	39.1	0
TLS	401TLS	16.667		0.36										33.8	0	39.1	0
TLS	401TLS	18.467		0.63										33.8	0	39.1	0
TLS	401TLS	23.883		0.65										33.8	0	39.1	0
TLS	401TLS	36.25		0.16										33.8	0	39.1	0
TLS	402TLS	0						4.67						41.8	1	39.9	0
TLS	402TLS	11.65		0.59										41.8	1	39.9	0
TLS	402TLS	12.66						4.67						41.8	1	39.9	0
TLS	402TLS	14.067		0.29										41.8	1	39.9	0
TLS	402TLS	16.65		0.31										41.8	1	39.9	0
TLS	402TLS	18.4		0.63										41.8	1	39.9	0
TLS	402TLS	23.883		0.38										41.8	1	39.9	0
TLS	403TLS	0						4.67						41	1	39	0
TLS	403TLS	11.517		0.66										41	1	39	0
TLS	403TLS	12.66						4.67						41	1	39	0
TLS	403TLS	14		0.41										41	1	39	0
TLS	403TLS	16.683		0.62										41	1	39	0
TLS	403TLS	18.417		0.57										41	1	39	0
TLS	403TLS	23.933		0.76										41	1	39	0
TLS	404TLS	0						4.67						59.6	1	39	0
TLS	404TLS	11.867												59.6	1	39	0
TLS	404TLS	12.66						4.67						59.6	1	39	0
TLS	404TLS	14.167		0.75										59.6	1	39	0
TLS	404TLS	16.5		0.48										59.6	1	39	0
TLS	404TLS	18.283		0.75										59.6	1	39	0
TLS	404TLS	23.667		0.35										59.6	1	39	0
TLS	405TLS	0						4.67						52.4	0	38.5	0
TLS	405TLS	11.867		0.24										52.4	0	38.5	0
TLS	405TLS	12.66						4.67						52.4	0	38.5	0
TLS	405TLS	13.85		0.78										52.4	0	38.5	0
TLS	405TLS	16.517		0.97										52.4	0	38.5	0
TLS	405TLS	18.55		0.85										52.4	0	38.5	0
TLS	405TLS	23.7		0.45										52.4	0	38.5	0
TLS	406TLS	0						4.67						43.6	0	39	0
TLS	406TLS	11.85		0.26										43.6	0	39	0
TLS	406TLS	12.66						4.67						43.6	0	39	0
TLS	406TLS	13.917		0.46										43.6	0	39	0
TLS	406TLS	16.567		0.41										43.6	0	39	0
TLS	406TLS	18.533		0.48										43.6	0	39	0
TLS	406TLS	23.733		0.45										43.6	0	39	0
TLS	407TLS	0						4.67						46.4	0	38.1	0
TLS	407TLS	11.9		0.55										46.4	0	38.1	0
TLS	407TLS	12.66						4.67						46.4	0	38.1	0
TLS	407TLS	13.933		0.69										46.4	0	38.1	0
TLS	407TLS	16.9		0.44										46.4	0	38.1	0
TLS	407TLS	18.317		0.72										46.4	0	38.1	0
TLS	407TLS	23.633		0.53										46.4	0	38.1	0
TLS	409TLS	0						4.67						55.6	1	39.6	0
TLS	409TLS	11.9		0.53										55.6	1	39.6	0
TLS	409TLS	12.66						4.67						55.6	1	39.6	0
TLS	409TLS	14.15		0.99										55.6	1	39.6	0
TLS	409TLS	16.85		0.71										55.6	1	39.6	0
TLS	409TLS	18.517		0.85										55.6	1	39.6	0
TLS	409TLS	23.717		0.74										55.6	1	39.6	0
TLS	410TLS	0						4.67						44.4	0	40.2	0
TLS	410TLS	11.883		0.68										44.4	0	40.2	0
TLS	410TLS	12.66						4.67						44.4	0	40.2	0
TLS	410TLS	13.9		0.55										44.4	0	40.2	0
TLS	410TLS	16.867		0.52										44.4	0	40.2	0
TLS	410TLS	18.25												44.4	0	40.2	0
TLS	410TLS	23.567		0.51										44.4	0	40.2	0
TLS	411TLS	0						4.67						46.2	1	39.2	0
TLS	411TLS	11.95		0.27										46.2	1	39.2	0
TLS	411TLS	12.66						4.67						46.2	1	39.2	0
TLS	411TLS	13.9		0.77										46.2	1	39.2	0
TLS	411TLS	16.583		0.41										46.2	1	39.2	0
TLS	411TLS	18.3		0.61										46.2	1	39.2	0
TLS	411TLS	23.617		0.83										46.2	1	39.2	0
TLS	412TLS	0						4.67						52	1	39.2	0
TLS	412TLS	11.75												52	1	39.2	0
TLS	412TLS	12.66						4.67						52	1	39.2	0
TLS	412TLS	13.867		0.71										52	1	39.2	0
TLS	412TLS	16.533		0.56										52	1	39.2	0
TLS	412TLS	18.333		0.89										52	1	39.2	0
TLS	412TLS	23.533		0.54										52	1	39.2	0
TLS	412TLS	36.033		0.25										52	1	39.2	0
TLS	413TLS	0						4.67						53.8	0	39.2	0
TLS	413TLS	11.983		0.68										53.8	0	39.2	0
TLS	413TLS	12.66						4.67						53.8	0	39.2	0
TLS	413TLS	14.15		0.56										53.8	0	39.2	0
TLS	413TLS	16.617		0.56										53.8	0	39.2	0
TLS	413TLS	18.533		0.54										53.8	0	39.2	0
TLS	413TLS	23.7		0.58										53.8	0	39.2	0
TLS	414TLS	0						4.67						51.2	0	40.7	1
TLS	414TLS	11.817		0.31										51.2	0	40.7	1
TLS	414TLS	12.66						4.67						51.2	0	40.7	1
TLS	414TLS	14.133		0.66										51.2	0	40.7	1
TLS	414TLS	16.9		0.37										51.2	0	40.7	1
TLS	414TLS	18.217		0.82										51.2	0	40.7	1
TLS	414TLS	23.633		0.39										51.2	0	40.7	1
TLS	415TLS	0						4.67						47.8	1	39.2	0
TLS	415TLS	11.883		0.15										47.8	1	39.2	0
TLS	415TLS	12.66						4.67						47.8	1	39.2	0
TLS	415TLS	13.95		0.81										47.8	1	39.2	0
TLS	415TLS	16.517		0.64										47.8	1	39.2	0
TLS	415TLS	18.2		0.6										47.8	1	39.2	0
TLS	415TLS	23.6		0.58										47.8	1	39.2	0
TLS	415TLS	36												47.8	1	39.2	0
TLS	416TLS	0						4.67						51	0	38.9	0
TLS	416TLS	11.767												51	0	38.9	0
TLS	416TLS	12.66						4.67						51	0	38.9	0
TLS	416TLS	13.85		0.21										51	0	38.9	0
TLS	416TLS	16.85		0.33										51	0	38.9	0
TLS	416TLS	18.317		0.27										51	0	38.9	0
TLS	416TLS	36.05		0.16										51	0	38.9	0
TLS	417TLS	0						4.67						55.2	0	40.8	1
TLS	417TLS	11.933		0.38										55.2	0	40.8	1
TLS	417TLS	12.66						4.67						55.2	0	40.8	1
TLS	417TLS	14.083		0.49										55.2	0	40.8	1
TLS	417TLS	16.567		0.36										55.2	0	40.8	1
TLS	417TLS	18.183		0.56										55.2	0	40.8	1
TLS	417TLS	23.683		0.64										55.2	0	40.8	1
TLS	708TLS	0						5						78.2	1	40.2	1
TLS	708TLS	11.667		0.31										78.2	1	40.2	1
TLS	708TLS	12.83						5						78.2	1	40.2	1
TLS	708TLS	14.25		0.62										78.2	1	40.2	1
TLS	708TLS	16.733		0.52										78.2	1	40.2	1
TLS	708TLS	18.417		0.78										78.2	1	40.2	1
TLS	708TLS	23.667		0.56										78.2	1	40.2	1
TLS	708TLS	36.733		0.31										78.2	1	40.2	1
TLS	709TLS	0						5						74.2	0	40.2	0
TLS	709TLS	11.7												74.2	0	40.2	0
TLS	709TLS	12.83						5						74.2	0	40.2	0
TLS	709TLS	14.283		0.28										74.2	0	40.2	0
TLS	709TLS	16.683		0.44										74.2	0	40.2	0
TLS	709TLS	18.483		0.25										74.2	0	40.2	0
TLS	709TLS	23.5		0.43										74.2	0	40.2	0
TLS	710TLS	0						5						79.6	1	39.8	0
TLS	710TLS	12.83						5						79.6	1	39.8	0
TLS	710TLS	14		0.45										79.6	1	39.8	0
TLS	710TLS	16.717		0.6										79.6	1	39.8	0
TLS	710TLS	18.433		0.36										79.6	1	39.8	0
TLS	710TLS	23.567		0.55										79.6	1	39.8	0
TLS	710TLS	36.867												79.6	1	39.8	0
TLS	711TLS	0						5						91.3	1	39.3	0
TLS	711TLS	11.683		0.23										91.3	1	39.3	0
TLS	711TLS	12.83						5						91.3	1	39.3	0
TLS	711TLS	13.883		0.17										91.3	1	39.3	0
TLS	711TLS	16.517		0.5										91.3	1	39.3	0
TLS	711TLS	18.183		0.66										91.3	1	39.3	0
TLS	711TLS	23.517		0.65										91.3	1	39.3	0
TLS	711TLS	36.85												91.3	1	39.3	0
TLS	712TLS	0						5						82.2	1	39.6	0
TLS	712TLS	11.65		0.36										82.2	1	39.6	0
TLS	712TLS	12.83						5						82.2	1	39.6	0
TLS	712TLS	14.017		0.57										82.2	1	39.6	0
TLS	712TLS	16.733		0.31										82.2	1	39.6	0
TLS	712TLS	18.3		0.66										82.2	1	39.6	0
TLS	712TLS	23.65		0.68										82.2	1	39.6	0
TLS	712TLS	36.717		0.32										82.2	1	39.6	0
TLS	713TLS	0						5						88.3	1	40	0
TLS	713TLS	11.717												88.3	1	40	0
TLS	713TLS	12.83						5						88.3	1	40	0
TLS	713TLS	13.883		0.47										88.3	1	40	0
TLS	713TLS	16.767		0.23										88.3	1	40	0
TLS	713TLS	18.283		0.27										88.3	1	40	0
TLS	713TLS	23.55		0.14										88.3	1	40	0
TLS	714TLS	0						5						80.6	0	39.6	0
TLS	714TLS	11.733		0.21										80.6	0	39.6	0
TLS	714TLS	12.83						5						80.6	0	39.6	0
TLS	714TLS	14.267		0.58										80.6	0	39.6	0
TLS	714TLS	16.8		0.42										80.6	0	39.6	0
TLS	714TLS	18.467		0.61										80.6	0	39.6	0
TLS	714TLS	23.633		0.22										80.6	0	39.6	0
TLS	715TLS	0						5						59.4	1	39.5	0
TLS	715TLS	11.75		0.32										59.4	1	39.5	0
TLS	715TLS	12.83						5						59.4	1	39.5	0
TLS	715TLS	13.933		0.5										59.4	1	39.5	0
TLS	715TLS	16.5		0.69										59.4	1	39.5	0
TLS	715TLS	18.217		0.61										59.4	1	39.5	0
TLS	715TLS	23.617		0.68										59.4	1	39.5	0
TLS	716TLS	0						5						75.4	0	40.3	1
TLS	716TLS	11.7		0.34										75.4	0	40.3	1
TLS	716TLS	12.83						5						75.4	0	40.3	1
TLS	716TLS	13.917		0.88										75.4	0	40.3	1
TLS	716TLS	16.767		0.62										75.4	0	40.3	1
TLS	716TLS	18.4		0.59										75.4	0	40.3	1
TLS	716TLS	23.683		0.59										75.4	0	40.3	1
TLS	717TLS	0						5						72	0	40.4	1
TLS	717TLS	11.783		0.33										72	0	40.4	1
TLS	717TLS	12.83						5						72	0	40.4	1
TLS	717TLS	13.95		0.57										72	0	40.4	1
TLS	717TLS	16.55		0.78										72	0	40.4	1
TLS	717TLS	18.367		0.56										72	0	40.4	1
TLS	717TLS	23.6		0.33										72	0	40.4	1
TLS	718TLS	0						5						92.4	0	39.8	0
TLS	718TLS	11.8		0.45										92.4	0	39.8	0
TLS	718TLS	12.83						5						92.4	0	39.8	0
TLS	718TLS	14.217		0.5										92.4	0	39.8	0
TLS	718TLS	16.533		0.66										92.4	0	39.8	0
TLS	718TLS	18.35		0.55										92.4	0	39.8	0
TLS	718TLS	23.533		0.36										92.4	0	39.8	0
TLS	719TLS	0						5						84.8	1	40.3	1
TLS	719TLS	11.767		0.4										84.8	1	40.3	1
TLS	719TLS	12.83						5						84.8	1	40.3	1
TLS	719TLS	14.05		1.1										84.8	1	40.3	1
TLS	719TLS	16.75		0.81										84.8	1	40.3	1
TLS	719TLS	18.45		0.64										84.8	1	40.3	1
TLS	719TLS	23.583		0.26										84.8	1	40.3	1
TLS	720TLS	0						5						86.6	0	38.9	0
TLS	720TLS	11.733		0.38										86.6	0	38.9	0
TLS	720TLS	12.83						5						86.6	0	38.9	0
TLS	720TLS	14.133		0.54										86.6	0	38.9	0
TLS	720TLS	16.7		0.57										86.6	0	38.9	0
TLS	720TLS	18.267		0.26										86.6	0	38.9	0
TLS	720TLS	23.633		0.19										86.6	0	38.9	0
TLS	721TLS	0						5						67.4	1	41.1	0
TLS	721TLS	11.683		0.28										67.4	1	41.1	0
TLS	721TLS	12.83						5						67.4	1	41.1	0
TLS	721TLS	13.867		0.74										67.4	1	41.1	0
TLS	721TLS	16.65		0.66										67.4	1	41.1	0
TLS	721TLS	18.25		0.4										67.4	1	41.1	0
TLS	721TLS	23.667		0.69										67.4	1	41.1	0
TLS	722TLS	0						5						81	0	39.7	0
TLS	722TLS	11.617												81	0	39.7	0
TLS	722TLS	12.83						5						81	0	39.7	0
TLS	722TLS	13.883		0.56										81	0	39.7	0
TLS	722TLS	16.583		0.45										81	0	39.7	0
TLS	722TLS	18.25		0.32										81	0	39.7	0
TLS	722TLS	23.767		0.33										81	0	39.7	0
TLS	723TLS	0						5						65.8	1	39.5	0
TLS	723TLS	11.567		0.57										65.8	1	39.5	0
TLS	723TLS	12.83						5						65.8	1	39.5	0
TLS	723TLS	13.883		0.94										65.8	1	39.5	0
TLS	723TLS	16.5		0.73										65.8	1	39.5	0
TLS	723TLS	18.217		0.82										65.8	1	39.5	0
TLS	723TLS	23.65		0.38										65.8	1	39.5	0
TLS	723TLS	36.3		0.32										65.8	1	39.5	0
TLS	724TLS	0						5						92.8	1	39.7	0
TLS	724TLS	11.633		0.35										92.8	1	39.7	0
TLS	724TLS	12.83						5						92.8	1	39.7	0
TLS	724TLS	13.867		0.29										92.8	1	39.7	0
TLS	724TLS	16.517		0.3										92.8	1	39.7	0
TLS	724TLS	18.2		0.44										92.8	1	39.7	0
TLS	724TLS	23.817		0.35										92.8	1	39.7	0
TLS	725TLS	0						5						86	1	39.8	0
TLS	725TLS	11.6		0.62										86	1	39.8	0
TLS	725TLS	12.83						5						86	1	39.8	0
TLS	725TLS	13.85		0.33										86	1	39.8	0
TLS	725TLS	16.517		0.56										86	1	39.8	0
TLS	725TLS	18.167		0.43										86	1	39.8	0
TLS	725TLS	23.583		0.35										86	1	39.8	0
TLS	725TLS	36.317												86	1	39.8	0
TLS	726TLS	0						5						54	1	39.3	0
TLS	726TLS	11.717		0.26										54	1	39.3	0
TLS	726TLS	12.83						5						54	1	39.3	0
TLS	726TLS	13.9		0.24										54	1	39.3	0
TLS	726TLS	16.667		0.95										54	1	39.3	0
TLS	726TLS	18.283		0.18										54	1	39.3	0
TLS	726TLS	23.783		0.05										54	1	39.3	0
TLS	727TLS	0						5						95.6	1	39.3	0
TLS	727TLS	11.6												95.6	1	39.3	0
TLS	727TLS	12.83						5						95.6	1	39.3	0
TLS	727TLS	16.533		0.08										95.6	1	39.3	0
TLS	727TLS	18.317		0.09										95.6	1	39.3	0
TLS	727TLS	23.6		0.11										95.6	1	39.3	0
TLS	728TLS	0						5						59	1	40.2	1
TLS	728TLS	11.65		0.57										59	1	40.2	1
TLS	728TLS	12.83						5						59	1	40.2	1
TLS	728TLS	13.85		0.67										59	1	40.2	1
TLS	728TLS	16.6		0.57										59	1	40.2	1
TLS	728TLS	18.2		0.84										59	1	40.2	1
TLS	728TLS	23.517		0.77										59	1	40.2	1
TLS	729TLS	0						5						71.2	1	39.3	0
TLS	729TLS	11.667		0.64										71.2	1	39.3	0
TLS	729TLS	12.83						5						71.2	1	39.3	0
TLS	729TLS	13.9		0.42										71.2	1	39.3	0
TLS	729TLS	16.567		0.44										71.2	1	39.3	0
TLS	729TLS	18.25		0.53										71.2	1	39.3	0
TLS	729TLS	23.5		0.42										71.2	1	39.3	0
TLS	730TLS	0						5						59.2	0	39.7	0
TLS	730TLS	11.583		0.45										59.2	0	39.7	0
TLS	730TLS	12.83						5						59.2	0	39.7	0
TLS	730TLS	13.967		0.61										59.2	0	39.7	0
TLS	730TLS	16.6		0.51										59.2	0	39.7	0
TLS	730TLS	18.283		0.67										59.2	0	39.7	0
TLS	730TLS	23.683		0.39										59.2	0	39.7	0
TLS	730TLS	36.317		0.05										59.2	0	39.7	0
TLS	731TLS	0						5						82.6	1	39.6	0
TLS	731TLS	11.7		0.58										82.6	1	39.6	0
TLS	731TLS	12.83						5						82.6	1	39.6	0
TLS	731TLS	13.833		0.7										82.6	1	39.6	0
TLS	731TLS	16.5		0.94										82.6	1	39.6	0
TLS	731TLS	18.3		0.5										82.6	1	39.6	0
TLS	731TLS	23.733		0.63										82.6	1	39.6	0
TLS	732TLS	0						5						78.2	0	40.9	0
TLS	732TLS	11.717		0.21										78.2	0	40.9	0
TLS	732TLS	12.83						5						78.2	0	40.9	0
TLS	732TLS	13.917		0.48										78.2	0	40.9	0
TLS	732TLS	16.533		0.62										78.2	0	40.9	0
TLS	732TLS	18.35		0.27										78.2	0	40.9	0
TLS	732TLS	23.85		0.43										78.2	0	40.9	0
TLS	733TLS	0						5						72.2	0	40.1	1
TLS	733TLS	11.683		0.49										72.2	0	40.1	1
TLS	733TLS	12.83						5						72.2	0	40.1	1
TLS	733TLS	13.933		0.52										72.2	0	40.1	1
TLS	733TLS	16.55		0.77										72.2	0	40.1	1
TLS	733TLS	18.183		0.32										72.2	0	40.1	1
TLS	733TLS	23.567		0.43										72.2	0	40.1	1
TLS	734TLS	0						5						73.6	1	39.3	0
TLS	734TLS	11.6												73.6	1	39.3	0
TLS	734TLS	12.83						5						73.6	1	39.3	0
TLS	734TLS	13.867		0.63										73.6	1	39.3	0
TLS	734TLS	16.567		0.5										73.6	1	39.3	0
TLS	734TLS	18.267		0.64										73.6	1	39.3	0
TLS	734TLS	23.833		0.29										73.6	1	39.3	0
TLS	735TLS	0						5						77.4	0	39.1	0
TLS	735TLS	11.733												77.4	0	39.1	0
TLS	735TLS	12.83						5						77.4	0	39.1	0
TLS	735TLS	13.95		0.63										77.4	0	39.1	0
TLS	735TLS	16.633		0.38										77.4	0	39.1	0
TLS	735TLS	18.233		0.39										77.4	0	39.1	0
TLS	735TLS	23.533		0.68										77.4	0	39.1	0
TLS	736TLS	0						5						69.8	1	40.2	1
TLS	736TLS	11.667		0.41										69.8	1	40.2	1
TLS	736TLS	12.83						5						69.8	1	40.2	1
TLS	736TLS	13.917		1.09										69.8	1	40.2	1
TLS	736TLS	16.583		1.21										69.8	1	40.2	1
TLS	736TLS	18.35		0.66										69.8	1	40.2	1
TLS	736TLS	23.633		0.37										69.8	1	40.2	1
TLS	737TLS	0						5						96.6	1	40.5	1
TLS	737TLS	11.533		0.69										96.6	1	40.5	1
TLS	737TLS	12.83						5						96.6	1	40.5	1
TLS	737TLS	14.183		1.01										96.6	1	40.5	1
TLS	737TLS	16.567		0.52										96.6	1	40.5	1
TLS	737TLS	18.183		0.49										96.6	1	40.5	1
TLS	737TLS	23.767		0.52										96.6	1	40.5	1
TLS	738TLS	0						5						95.6	0	39.4	0
TLS	738TLS	11.467		0.42										95.6	0	39.4	0
TLS	738TLS	12.83						5						95.6	0	39.4	0
TLS	738TLS	14.067		0.65										95.6	0	39.4	0
TLS	738TLS	16.533		0.28										95.6	0	39.4	0
TLS	738TLS	18.233		0.32										95.6	0	39.4	0
TLS	738TLS	23.783		0.34										95.6	0	39.4	0
TLS	738TLS	36.817												95.6	0	39.4	0
TLS	739TLS	0						5						50.2	0	40.1	0
TLS	739TLS	11.5		0.54										50.2	0	40.1	0
TLS	739TLS	12.83						5						50.2	0	40.1	0
TLS	739TLS	14.1		0.54										50.2	0	40.1	0
TLS	739TLS	16.75		0.73										50.2	0	40.1	0
TLS	739TLS	18.333		0.51										50.2	0	40.1	0
TLS	739TLS	23.8		0.35										50.2	0	40.1	0
TLS	740TLS	0						5						95.2	1	42	1
TLS	740TLS	11.45		0.36										95.2	1	42	1
TLS	740TLS	12.83						5						95.2	1	42	1
TLS	740TLS	14.083		0.63										95.2	1	42	1
TLS	740TLS	16.5		0.28										95.2	1	42	1
TLS	740TLS	18.217		0.45										95.2	1	42	1
TLS	740TLS	23.717		0.56										95.2	1	42	1
TLS	740TLS	36.783		0.25										95.2	1	42	1
TLS	741TLS	0						5						71.8	0	39.4	0
TLS	741TLS	11.617		0.51										71.8	0	39.4	0
TLS	741TLS	12.83						5						71.8	0	39.4	0
TLS	741TLS	14.25		0.61										71.8	0	39.4	0
TLS	741TLS	16.65		0.94										71.8	0	39.4	0
TLS	741TLS	18.4		0.57										71.8	0	39.4	0
TLS	741TLS	23.95		0.34										71.8	0	39.4	0
TLS	742TLS	0						5						71	0	40	0
TLS	742TLS	11.467		0.43										71	0	40	0
TLS	742TLS	12.83						5						71	0	40	0
TLS	742TLS	14.083		0.67										71	0	40	0
TLS	742TLS	16.717		0.54										71	0	40	0
TLS	742TLS	18.267		0.63										71	0	40	0
TLS	742TLS	23.817		0.8										71	0	40	0
TLS	743TLS	0						5						84.6	0	39.5	0
TLS	743TLS	11.5		0.46										84.6	0	39.5	0
TLS	743TLS	12.83						5						84.6	0	39.5	0
TLS	743TLS	13.917		0.52										84.6	0	39.5	0
TLS	743TLS	16.65		0.74										84.6	0	39.5	0
TLS	743TLS	18.283		0.66										84.6	0	39.5	0
TLS	743TLS	23.583		0.41										84.6	0	39.5	0
TLS	744TLS	0						5						72.6	1	39.4	0
TLS	744TLS	11.45		0.23										72.6	1	39.4	0
TLS	744TLS	12.83						5						72.6	1	39.4	0
TLS	744TLS	13.933		0.73										72.6	1	39.4	0
TLS	744TLS	16.55		0.37										72.6	1	39.4	0
TLS	744TLS	18.2		0.45										72.6	1	39.4	0
TLS	744TLS	23.5		0.71										72.6	1	39.4	0
TLS	744TLS	36.5		0.36										72.6	1	39.4	0
TLS	745TLS	0						5						54.6	1	39.7	0
TLS	745TLS	11.55		0.44										54.6	1	39.7	0
TLS	745TLS	12.83						5						54.6	1	39.7	0
TLS	745TLS	13.967		0.47										54.6	1	39.7	0
TLS	745TLS	16.517		0.67										54.6	1	39.7	0
TLS	745TLS	18.333		0.77										54.6	1	39.7	0
TLS	745TLS	23.75		0.91										54.6	1	39.7	0
TLS	746TLS	0						5						80.6	0	40.3	0
TLS	746TLS	11.533		0.31										80.6	0	40.3	0
TLS	746TLS	12.83						5						80.6	0	40.3	0
TLS	746TLS	14.2		0.09										80.6	0	40.3	0
TLS	746TLS	16.55		0.41										80.6	0	40.3	0
TLS	746TLS	18.283		0.34										80.6	0	40.3	0
TLS	746TLS	23.917		0.17										80.6	0	40.3	0
TLS	747TLS	0						5						73.4	1	40.7	1
TLS	747TLS	11.517		0.49										73.4	1	40.7	1
TLS	747TLS	12.83						5						73.4	1	40.7	1
TLS	747TLS	13.95		0.54										73.4	1	40.7	1
TLS	747TLS	16.583		0.71										73.4	1	40.7	1
TLS	747TLS	18.183		0.53										73.4	1	40.7	1
TLS	747TLS	23.617		0.43										73.4	1	40.7	1
TLS	747TLS	36.517												73.4	1	40.7	1
TLS	748TLS	0						5						87.2	0	40.1	0
TLS	748TLS	11.467		0.28										87.2	0	40.1	0
TLS	748TLS	12.83						5						87.2	0	40.1	0
TLS	748TLS	13.833		0.74										87.2	0	40.1	0
TLS	748TLS	16.55		0.7										87.2	0	40.1	0
TLS	748TLS	18.167		0.62										87.2	0	40.1	0
TLS	748TLS	23.567		0.49										87.2	0	40.1	0
TLS	749TLS	0						5						77.6	0	40.7	0
TLS	749TLS	11.633		0.4										77.6	0	40.7	0
TLS	749TLS	12.83						5						77.6	0	40.7	0
TLS	749TLS	14.167		0.32										77.6	0	40.7	0
TLS	749TLS	16.783		0.34										77.6	0	40.7	0
TLS	749TLS	18.25		0.4										77.6	0	40.7	0
TLS	749TLS	23.85		0.2										77.6	0	40.7	0
TLS	750TLS	0						5						86.6	0	40.3	1
TLS	750TLS	11.567		0.35										86.6	0	40.3	1
TLS	750TLS	12.83						5						86.6	0	40.3	1
TLS	750TLS	13.983		0.16										86.6	0	40.3	1
TLS	750TLS	16.633		0.43										86.6	0	40.3	1
TLS	750TLS	18.317		0.29										86.6	0	40.3	1
TLS	750TLS	23.767		0.6										86.6	0	40.3	1
TLS	750TLS	36.45												86.6	0	40.3	1
TLS	751TLS	0						5						72.2	0	39.5	0
TLS	751TLS	11.583		0.23										72.2	0	39.5	0
TLS	751TLS	12.83						5						72.2	0	39.5	0
TLS	751TLS	13.917		0.38										72.2	0	39.5	0
TLS	751TLS	16.65		0.29										72.2	0	39.5	0
TLS	751TLS	18.267		0.62										72.2	0	39.5	0
TLS	751TLS	23.567		0.61										72.2	0	39.5	0
TLS	752TLS	0						5						83	0	40.4	1
TLS	752TLS	11.55		0.35										83	0	40.4	1
TLS	752TLS	12.83						5						83	0	40.4	1
TLS	752TLS	14.167		0.24										83	0	40.4	1
TLS	752TLS	16.617		0.58										83	0	40.4	1
TLS	752TLS	18.35		0.52										83	0	40.4	1
TLS	752TLS	23.867		0.46										83	0	40.4	1
TLS	753TLS	0						5						95.8	0	39.8	0
TLS	753TLS	11.517		0.24										95.8	0	39.8	0
TLS	753TLS	12.83						5						95.8	0	39.8	0
TLS	753TLS	13.867		0.26										95.8	0	39.8	0
TLS	753TLS	16.5		0.91										95.8	0	39.8	0
TLS	753TLS	18.167		0.3										95.8	0	39.8	0
TLS	753TLS	23.65												95.8	0	39.8	0
TLS	753TLS	36.867		0.15										95.8	0	39.8	0
TLS	754TLS	0						5						66.4	0	40	0
TLS	754TLS	11.517		0.22										66.4	0	40	0
TLS	754TLS	12.83						5						66.4	0	40	0
TLS	754TLS	14.133		0.69										66.4	0	40	0
TLS	754TLS	16.517		0.65										66.4	0	40	0
TLS	754TLS	18.2		0.56										66.4	0	40	0
TLS	754TLS	23.867		0.42										66.4	0	40	0
TLS	754TLS	36.767												66.4	0	40	0
TLS	755TLS	0						5						59	1	39.8	0
TLS	755TLS	11.467		0.58										59	1	39.8	0
TLS	755TLS	12.83						5						59	1	39.8	0
TLS	755TLS	13.933		0.64										59	1	39.8	0
TLS	755TLS	16.567		0.8										59	1	39.8	0
TLS	755TLS	18.233		0.73										59	1	39.8	0
TLS	755TLS	23.533		0.62										59	1	39.8	0
TLS	756TLS	0						5						81	1	40.4	1
TLS	756TLS	11.533		0.53										81	1	40.4	1
TLS	756TLS	12.83						5						81	1	40.4	1
TLS	756TLS	13.867		0.65										81	1	40.4	1
TLS	756TLS	16.533		0.79										81	1	40.4	1
TLS	756TLS	18.217		1.19										81	1	40.4	1
TLS	756TLS	23.683		0.88										81	1	40.4	1
TLS	757TLS	0						5						71.2	0	39.7	0
TLS	757TLS	11.583		0.37										71.2	0	39.7	0
TLS	757TLS	12.83						5						71.2	0	39.7	0
TLS	757TLS	14.117		0.38										71.2	0	39.7	0
TLS	757TLS	16.667		0.39										71.2	0	39.7	0
TLS	757TLS	18.267		0.38										71.2	0	39.7	0
TLS	757TLS	23.9		0.5										71.2	0	39.7	0
TLS	758TLS	0						5						77	1	40.7	1
TLS	758TLS	11.6												77	1	40.7	1
TLS	758TLS	12.83						5						77	1	40.7	1
TLS	758TLS	14.017		0.51										77	1	40.7	1
TLS	758TLS	16.633		0.49										77	1	40.7	1
TLS	758TLS	18.283		0.56										77	1	40.7	1
TLS	758TLS	23.8		0.34										77	1	40.7	1
TLS	759TLS	0						5						77	0	40.1	1
TLS	759TLS	11.567		0.09										77	0	40.1	1
TLS	759TLS	12.83						5						77	0	40.1	1
TLS	759TLS	14.117		0.61										77	0	40.1	1
TLS	759TLS	16.533		0.36										77	0	40.1	1
TLS	759TLS	18.3		0.36										77	0	40.1	1
TLS	759TLS	23.733		0.14										77	0	40.1	1
TLS	760TLS	0						5						74.8	0	40	0
TLS	760TLS	11.483		0.35										74.8	0	40	0
TLS	760TLS	12.83						5						74.8	0	40	0
TLS	760TLS	13.85		0.44										74.8	0	40	0
TLS	760TLS	16.5		0.62										74.8	0	40	0
TLS	760TLS	18.3		0.65										74.8	0	40	0
TLS	760TLS	23.617		0.78										74.8	0	40	0
TLS	761TLS	0						5						106.6	1	39.9	0
TLS	761TLS	11.55												106.6	1	39.9	0
TLS	761TLS	12.83						5						106.6	1	39.9	0
TLS	761TLS	14.05		0.42										106.6	1	39.9	0
TLS	761TLS	16.6		0.45										106.6	1	39.9	0
TLS	761TLS	18.283		0.39										106.6	1	39.9	0
TLS	761TLS	23.733		0.44										106.6	1	39.9	0
TLS	762TLS	0						5						75.6	0	40.3	1
TLS	762TLS	11.55		0.44										75.6	0	40.3	1
TLS	762TLS	12.83						5						75.6	0	40.3	1
TLS	762TLS	13.883		0.39										75.6	0	40.3	1
TLS	762TLS	16.517		0.65										75.6	0	40.3	1
TLS	762TLS	18.183		0.52										75.6	0	40.3	1
TLS	762TLS	23.6		0.58										75.6	0	40.3	1
TLS	762TLS	36.533		0.08										75.6	0	40.3	1
TLS	763TLS	0						5						80.6	1	40.7	1
TLS	763TLS	11.633		0.39										80.6	1	40.7	1
TLS	763TLS	12.83						5						80.6	1	40.7	1
TLS	763TLS	13.9		0.33										80.6	1	40.7	1
TLS	763TLS	16.6		0.41										80.6	1	40.7	1
TLS	763TLS	18.25		0.41										80.6	1	40.7	1
TLS	763TLS	23.633												80.6	1	40.7	1
TLS	764TLS	0						5.1						79	1	40.5	0
TLS	764TLS	11.717		0.21										79	1	40.5	0
TLS	764TLS	12.83						5.1						79	1	40.5	0
TLS	764TLS	13.95		0.68										79	1	40.5	0
TLS	764TLS	16.683		0.63										79	1	40.5	0
TLS	764TLS	18.267		0.48										79	1	40.5	0
TLS	764TLS	23.567		0.73										79	1	40.5	0
TLS	765TLS	0						5						89.2	1	40	0
TLS	765TLS	11.733		0.29										89.2	1	40	0
TLS	765TLS	12.83						5						89.2	1	40	0
TLS	765TLS	14.033		0.33										89.2	1	40	0
TLS	765TLS	16.667		0.5										89.2	1	40	0
TLS	765TLS	18.483		0.54										89.2	1	40	0
TLS	765TLS	23.817		0.24										89.2	1	40	0
TLS	765TLS	36.55												89.2	1	40	0
TLS	766TLS	0						5						97.6	0	39.8	0
TLS	766TLS	11.65		0.58										97.6	0	39.8	0
TLS	766TLS	12.83						5						97.6	0	39.8	0
TLS	766TLS	14.1		0.47										97.6	0	39.8	0
TLS	766TLS	16.783		0.5										97.6	0	39.8	0
TLS	766TLS	18.35		0.38										97.6	0	39.8	0
TLS	766TLS	23.833		0.34										97.6	0	39.8	0
TLS	766TLS	36.65		0.11										97.6	0	39.8	0
TLS	767TLS	0						5.1						78.2	0	41	0
TLS	767TLS	11.683		0.27										78.2	0	41	0
TLS	767TLS	12.83						5.1						78.2	0	41	0
TLS	767TLS	14.05		0.78										78.2	0	41	0
TLS	767TLS	16.717		0.7										78.2	0	41	0
TLS	767TLS	18.483		0.65										78.2	0	41	0
TLS	767TLS	23.6		0.55										78.2	0	41	0
TLS	768TLS	0						5						93	1	39.9	0
TLS	768TLS	11.65												93	1	39.9	0
TLS	768TLS	12.83						5						93	1	39.9	0
TLS	768TLS	14.017		0.33										93	1	39.9	0
TLS	768TLS	16.683		0.49										93	1	39.9	0
TLS	768TLS	18.433		0.33										93	1	39.9	0
TLS	768TLS	23.833		0.4										93	1	39.9	0
TLS	769TLS	0						5.1						72.2	0	40.6	0
TLS	769TLS	11.583		0.46										72.2	0	40.6	0
TLS	769TLS	12.83						5.1						72.2	0	40.6	0
TLS	769TLS	13.85		0.66										72.2	0	40.6	0
TLS	769TLS	16.75		1.24										72.2	0	40.6	0
TLS	769TLS	18.167		0.64										72.2	0	40.6	0
TLS	769TLS	23.683		0.77										72.2	0	40.6	0
TLS	770TLS	0						5						87.8	1	40.5	0
TLS	770TLS	11.717		0.3										87.8	1	40.5	0
TLS	770TLS	12.83						5						87.8	1	40.5	0
TLS	770TLS	14		0.34										87.8	1	40.5	0
TLS	770TLS	16.683		0.78										87.8	1	40.5	0
TLS	770TLS	18.417		0.5										87.8	1	40.5	0
TLS	770TLS	23.8		0.49										87.8	1	40.5	0
TLS	771TLS	0						5						80.8	0	39.5	0
TLS	771TLS	11.733		0.33										80.8	0	39.5	0
TLS	771TLS	12.83						5						80.8	0	39.5	0
TLS	771TLS	14.083		0.74										80.8	0	39.5	0
TLS	771TLS	16.833		0.72										80.8	0	39.5	0
TLS	771TLS	18.467		0.44										80.8	0	39.5	0
TLS	771TLS	23.95		0.45										80.8	0	39.5	0
TLS	772TLS	0						5.1						82.4	0	41.1	1
TLS	772TLS	11.65		0.11										82.4	0	41.1	1
TLS	772TLS	12.83						5.1						82.4	0	41.1	1
TLS	772TLS	13.867		0.25										82.4	0	41.1	1
TLS	772TLS	16.533		0.61										82.4	0	41.1	1
TLS	772TLS	18.333		0.55										82.4	0	41.1	1
TLS	772TLS	23.65		0.34										82.4	0	41.1	1
TLS	773TLS	0						5						92.8	0	40	0
TLS	773TLS	11.8												92.8	0	40	0
TLS	773TLS	12.83						5						92.8	0	40	0
TLS	773TLS	13.983		0.24										92.8	0	40	0
TLS	773TLS	16.817		0.3										92.8	0	40	0
TLS	773TLS	18.5		0.42										92.8	0	40	0
TLS	773TLS	23.983		0.07										92.8	0	40	0
TLS	773TLS	36.567												92.8	0	40	0
TLS	774TLS	0						5						74.8	0	40.4	1
TLS	774TLS	11.7		0.46										74.8	0	40.4	1
TLS	774TLS	12.83						5						74.8	0	40.4	1
TLS	774TLS	14.05		0.56										74.8	0	40.4	1
TLS	774TLS	16.7		0.57										74.8	0	40.4	1
TLS	774TLS	18.417		0.74										74.8	0	40.4	1
TLS	774TLS	23.85		0.55										74.8	0	40.4	1
TLS	775TLS	0						5.1						76.2	0	40.6	0
TLS	775TLS	11.617		0.41										76.2	0	40.6	0
TLS	775TLS	12.83						5.1						76.2	0	40.6	0
TLS	775TLS	13.9		0.69										76.2	0	40.6	0
TLS	775TLS	16.517		0.34										76.2	0	40.6	0
TLS	775TLS	18.367		0.51										76.2	0	40.6	0
TLS	775TLS	23.517		0.52										76.2	0	40.6	0
TLS	775TLS	36.45		0.2										76.2	0	40.6	0
TLS	776TLS	0						5.1						66.8	1	40.4	1
TLS	776TLS	11.65		0.47										66.8	1	40.4	1
TLS	776TLS	12.83						5.1						66.8	1	40.4	1
TLS	776TLS	14.033		0.57										66.8	1	40.4	1
TLS	776TLS	16.7		0.51										66.8	1	40.4	1
TLS	776TLS	18.3		0.66										66.8	1	40.4	1
TLS	776TLS	23.633		0.42										66.8	1	40.4	1
TLS	776TLS	36.433		0.13										66.8	1	40.4	1
TLS	777TLS	0						5						67.2	0	40.6	0
TLS	777TLS	11.667												67.2	0	40.6	0
TLS	777TLS	12.83						5						67.2	0	40.6	0
TLS	777TLS	14.067		0.45										67.2	0	40.6	0
TLS	777TLS	16.817		0.47										67.2	0	40.6	0
TLS	777TLS	18.417		0.71										67.2	0	40.6	0
TLS	777TLS	23.9		0.57										67.2	0	40.6	0
TLS	778TLS	0						5.1						94.8	1	41.1	0
TLS	778TLS	11.633		0.21										94.8	1	41.1	0
TLS	778TLS	12.83						5.1						94.8	1	41.1	0
TLS	778TLS	13.9		0.37										94.8	1	41.1	0
TLS	778TLS	16.767		0.57										94.8	1	41.1	0
TLS	778TLS	18.5		0.47										94.8	1	41.1	0
TLS	778TLS	23.733		0.32										94.8	1	41.1	0
TLS	779TLS	0						5						67	1	40	0
TLS	779TLS	11.8		0.31										67	1	40	0
TLS	779TLS	12.83						5						67	1	40	0
TLS	779TLS	14.1		0.52										67	1	40	0
TLS	779TLS	16.8		0.54										67	1	40	0
TLS	779TLS	18.35		0.37										67	1	40	0
TLS	779TLS	23.917		0.24										67	1	40	0
TLS	780TLS	0						5.1						100.2	1	40.4	1
TLS	780TLS	11.683		0.11										100.2	1	40.4	1
TLS	780TLS	12.83						5.1						100.2	1	40.4	1
TLS	780TLS	13.833		0.88										100.2	1	40.4	1
TLS	780TLS	16.617		0.46										100.2	1	40.4	1
TLS	780TLS	18.4		0.39										100.2	1	40.4	1
TLS	780TLS	23.55		0.36										100.2	1	40.4	1
TLS	780TLS	36.483												100.2	1	40.4	1
TLS	781TLS	0						5.1						57.4	0	41.3	1
TLS	781TLS	11.733		0.27										57.4	0	41.3	1
TLS	781TLS	12.83						5.1						57.4	0	41.3	1
TLS	781TLS	14.067		0.24										57.4	0	41.3	1
TLS	781TLS	16.65		0.52										57.4	0	41.3	1
TLS	781TLS	18.45		0.83										57.4	0	41.3	1
TLS	781TLS	23.533		0.48										57.4	0	41.3	1
TLS	782TLS	0						5.1						83.2	0	40.2	0
TLS	782TLS	11.567												83.2	0	40.2	0
TLS	782TLS	12.83						5.1						83.2	0	40.2	0
TLS	782TLS	13.933		0.35										83.2	0	40.2	0
TLS	782TLS	16.633		0.32										83.2	0	40.2	0
TLS	782TLS	18.267		0.23										83.2	0	40.2	0
TLS	782TLS	23.55		0.2										83.2	0	40.2	0
TLS	783TLS	0						5						71.8	0	40.5	1
TLS	783TLS	11.767		0.75										71.8	0	40.5	1
TLS	783TLS	12.83						5						71.8	0	40.5	1
TLS	783TLS	14.133												71.8	0	40.5	1
TLS	783TLS	16.8		0.57										71.8	0	40.5	1
TLS	783TLS	18.483		0.61										71.8	0	40.5	1
TLS	783TLS	23.967		0.47										71.8	0	40.5	1
TLS	783TLS	37.05		0.26										71.8	0	40.5	1
TLS	784TLS	0						5.1						74	0	40.8	1
TLS	784TLS	11.6		0.36										74	0	40.8	1
TLS	784TLS	12.83						5.1						74	0	40.8	1
TLS	784TLS	13.833		0.41										74	0	40.8	1
TLS	784TLS	16.583		0.34										74	0	40.8	1
TLS	784TLS	18.3		0.3										74	0	40.8	1
TLS	784TLS	23.617		0.19										74	0	40.8	1
TLS	785TLS	0						5						69.6	0	40.3	1
TLS	785TLS	11.75		0.27										69.6	0	40.3	1
TLS	785TLS	12.83						5						69.6	0	40.3	1
TLS	785TLS	14.083		0.56										69.6	0	40.3	1
TLS	785TLS	16.817		0.63										69.6	0	40.3	1
TLS	785TLS	18.533		0.52										69.6	0	40.3	1
TLS	785TLS	24		0.44										69.6	0	40.3	1
TLS	786TLS	0						5						52	1	40.5	0
TLS	786TLS	11.733		0.37										52	1	40.5	0
TLS	786TLS	12.83						5						52	1	40.5	0
TLS	786TLS	14.1												52	1	40.5	0
TLS	786TLS	16.717		0.56										52	1	40.5	0
TLS	786TLS	18.4		0.62										52	1	40.5	0
TLS	786TLS	23.967		0.06										52	1	40.5	0
TLS	787TLS	0						5.1						67.2	0	40.6	0
TLS	787TLS	11.7		0.7										67.2	0	40.6	0
TLS	787TLS	12.83						5.1						67.2	0	40.6	0
TLS	787TLS	14.017		0.76										67.2	0	40.6	0
TLS	787TLS	16.55		0.56										67.2	0	40.6	0
TLS	787TLS	18.25		0.84										67.2	0	40.6	0
TLS	787TLS	23.7		1.2										67.2	0	40.6	0
TLS	788TLS	0						5						67.4	0	40.3	0
TLS	788TLS	11.683												67.4	0	40.3	0
TLS	788TLS	12.83						5						67.4	0	40.3	0
TLS	788TLS	13.933		0.19										67.4	0	40.3	0
TLS	788TLS	16.75		0.36										67.4	0	40.3	0
TLS	788TLS	18.517		0.3										67.4	0	40.3	0
TLS	788TLS	23.917		0.14										67.4	0	40.3	0
TLS	789TLS	0						5.1						76	1	41	1
TLS	789TLS	11.667		0.21										76	1	41	1
TLS	789TLS	12.83						5.1						76	1	41	1
TLS	789TLS	13.883		0.48										76	1	41	1
TLS	789TLS	16.667		0.64										76	1	41	1
TLS	789TLS	18.35		0.44										76	1	41	1
TLS	789TLS	23.5		0.43										76	1	41	1
TLS	790TLS	0						5.1						77.8	0	40.6	1
TLS	790TLS	11.7		0.23										77.8	0	40.6	1
TLS	790TLS	12.83						5.1						77.8	0	40.6	1
TLS	790TLS	14.117		0.28										77.8	0	40.6	1
TLS	790TLS	16.783		0.34										77.8	0	40.6	1
TLS	790TLS	18.383		0.47										77.8	0	40.6	1
TLS	790TLS	23.717		0.35										77.8	0	40.6	1
TLS	791TLS	0						5						60.8	0	39.9	0
TLS	791TLS	11.717		0.64										60.8	0	39.9	0
TLS	791TLS	12.83						5						60.8	0	39.9	0
TLS	791TLS	13.967		0.49										60.8	0	39.9	0
TLS	791TLS	16.767		0.49										60.8	0	39.9	0
TLS	791TLS	18.383		0.82										60.8	0	39.9	0
TLS	791TLS	23.867		0.59										60.8	0	39.9	0
TLS	792TLS	0						5.1						85	1	40.1	1
TLS	792TLS	11.833		0.35										85	1	40.1	1
TLS	792TLS	12.83						5.1						85	1	40.1	1
TLS	792TLS	13.833		0.5										85	1	40.1	1
TLS	792TLS	16.5		0.48										85	1	40.1	1
TLS	792TLS	18.233		0.72										85	1	40.1	1
TLS	792TLS	23.883		0.56										85	1	40.1	1
TLS	793TLS	0						5.1						81.4	1	40.3	1
TLS	793TLS	11.767												81.4	1	40.3	1
TLS	793TLS	12.83						5.1						81.4	1	40.3	1
TLS	793TLS	13.883		0.59										81.4	1	40.3	1
TLS	793TLS	16.517		0.54										81.4	1	40.3	1
TLS	793TLS	18.233		0.62										81.4	1	40.3	1
TLS	793TLS	23.767		0.37										81.4	1	40.3	1
TLS	793TLS	36.517		0.2										81.4	1	40.3	1
TLS	794TLS	0						5.1						100.2	1	40.1	1
TLS	794TLS	11.783												100.2	1	40.1	1
TLS	794TLS	12.83						5.1						100.2	1	40.1	1
TLS	794TLS	14.05		0.4										100.2	1	40.1	1
TLS	794TLS	16.617		0.3										100.2	1	40.1	1
TLS	794TLS	18.183		0.44										100.2	1	40.1	1
TLS	794TLS	23.867		0.32										100.2	1	40.1	1
TLS	795TLS	0						5.1						51.4	1	40.9	0
TLS	795TLS	11.75		0.48										51.4	1	40.9	0
TLS	795TLS	12.83						5.1						51.4	1	40.9	0
TLS	795TLS	13.917		0.37										51.4	1	40.9	0
TLS	795TLS	16.65		0.44										51.4	1	40.9	0
TLS	795TLS	18.333		0.36										51.4	1	40.9	0
TLS	795TLS	23.95		0.08										51.4	1	40.9	0
TLS	796TLS	0						5						62	0	41.1	1
TLS	796TLS	11.767		0.54										62	0	41.1	1
TLS	796TLS	12.83						5						62	0	41.1	1
TLS	796TLS	13.883		0.3										62	0	41.1	1
TLS	796TLS	16.717		0.61										62	0	41.1	1
TLS	796TLS	18.5		0.52										62	0	41.1	1
TLS	796TLS	23.883		0.62										62	0	41.1	1
TLS	797TLS	0						5.1						88.4	1	39.8	0
TLS	797TLS	11.8		0.26										88.4	1	39.8	0
TLS	797TLS	12.83						5.1						88.4	1	39.8	0
TLS	797TLS	13.85		0.59										88.4	1	39.8	0
TLS	797TLS	16.65		0.81										88.4	1	39.8	0
TLS	797TLS	18.25		0.78										88.4	1	39.8	0
TLS	797TLS	23.783		0.24										88.4	1	39.8	0
TLS	798TLS	0						5.1						91	1	40.2	0
TLS	798TLS	11.8		0.41										91	1	40.2	0
TLS	798TLS	12.83						5.1						91	1	40.2	0
TLS	798TLS	13.867		1.25										91	1	40.2	0
TLS	798TLS	16.633		1.27										91	1	40.2	0
TLS	798TLS	18.217		0.87										91	1	40.2	0
TLS	798TLS	23.85		0.94										91	1	40.2	0
TLS	799TLS	0						5.1						79.4	0	39.4	0
TLS	799TLS	11.883		0.42										79.4	0	39.4	0
TLS	799TLS	12.83						5.1						79.4	0	39.4	0
TLS	799TLS	14.083		0.26										79.4	0	39.4	0
TLS	799TLS	16.567		0.46										79.4	0	39.4	0
TLS	799TLS	18.367		0.84										79.4	0	39.4	0
TLS	799TLS	23.917		0.22										79.4	0	39.4	0
TLS	799TLS	36.583		0.12										79.4	0	39.4	0
TLS	800TLS	0						5.1						86	0	40.8	1
TLS	800TLS	11.85												86	0	40.8	1
TLS	800TLS	12.83						5.1						86	0	40.8	1
TLS	800TLS	13.9		0.2										86	0	40.8	1
TLS	800TLS	16.667		0.29										86	0	40.8	1
TLS	800TLS	18.333		0.31										86	0	40.8	1
TLS	800TLS	23.933		0.39										86	0	40.8	1
TLS	801TLS	0						5						81	1	40.5	0
TLS	801TLS	11.8		0.14										81	1	40.5	0
TLS	801TLS	12.83						5						81	1	40.5	0
TLS	801TLS	13.967		0.36										81	1	40.5	0
TLS	801TLS	16.683		0.53										81	1	40.5	0
TLS	801TLS	18.533		0.44										81	1	40.5	0
TLS	801TLS	24.017		0.4										81	1	40.5	0
TLS	802TLS	0						5.1						97	1	39.8	0
TLS	802TLS	11.817		0.56										97	1	39.8	0
TLS	802TLS	12.83						5.1						97	1	39.8	0
TLS	802TLS	13.9		0.54										97	1	39.8	0
TLS	802TLS	16.533		0.36										97	1	39.8	0
TLS	802TLS	18.2		0.51										97	1	39.8	0
TLS	802TLS	23.8		0.31										97	1	39.8	0
TLS	802TLS	36.567		0.13										97	1	39.8	0
TLS	803TLS	0						5.1						97.4	1	39.8	0
TLS	803TLS	11.883		0.2										97.4	1	39.8	0
TLS	803TLS	12.83						5.1						97.4	1	39.8	0
TLS	803TLS	14.05		0.29										97.4	1	39.8	0
TLS	803TLS	16.583		0.18										97.4	1	39.8	0
TLS	803TLS	18.3		0.26										97.4	1	39.8	0
TLS	803TLS	23.817		0.4										97.4	1	39.8	0
TLS	804TLS	0						5						75.4	0	40.4	1
TLS	804TLS	11.817		0.43										75.4	0	40.4	1
TLS	804TLS	12.83						5						75.4	0	40.4	1
TLS	804TLS	14.067		0.46										75.4	0	40.4	1
TLS	804TLS	16.717		0.31										75.4	0	40.4	1
TLS	804TLS	18.367		0.62										75.4	0	40.4	1
TLS	804TLS	24.017		0.35										75.4	0	40.4	1
TLS	805TLS	0						5						58.4	1	40	0
TLS	805TLS	11.817		0.34										58.4	1	40	0
TLS	805TLS	12.83						5						58.4	1	40	0
TLS	805TLS	14.1		0.83										58.4	1	40	0
TLS	805TLS	16.683		0.8										58.4	1	40	0
TLS	805TLS	18.433		0.72										58.4	1	40	0
TLS	805TLS	24.017		0.45										58.4	1	40	0
TLS	806TLS	0						5.1						80.8	1	39.7	0
TLS	806TLS	11.817												80.8	1	39.7	0
TLS	806TLS	12.83						5.1						80.8	1	39.7	0
TLS	806TLS	13.833		0.27										80.8	1	39.7	0
TLS	806TLS	16.583		0.33										80.8	1	39.7	0
TLS	806TLS	18.283		0.35										80.8	1	39.7	0
TLS	806TLS	23.783		0.32										80.8	1	39.7	0
TLS	807TLS	0						5						68.4	1	39.7	0
TLS	807TLS	11.767		0.59										68.4	1	39.7	0
TLS	807TLS	12.83						5						68.4	1	39.7	0
TLS	807TLS	13.983		1.08										68.4	1	39.7	0
TLS	807TLS	16.75		0.78										68.4	1	39.7	0
TLS	807TLS	18.467		0.94										68.4	1	39.7	0
TLS	807TLS	24		0.6										68.4	1	39.7	0
TLS	808TLS	0						5						71.6	0	40.5	1
TLS	808TLS	11.883		0.71										71.6	0	40.5	1
TLS	808TLS	12.83						5						71.6	0	40.5	1
TLS	808TLS	14.05		1.33										71.6	0	40.5	1
TLS	808TLS	16.7		0.76										71.6	0	40.5	1
TLS	808TLS	18.467		0.52										71.6	0	40.5	1
TLS	808TLS	23.983		0.6										71.6	0	40.5	1
TLS	809TLS	0						5						75.4	1	39.8	0
TLS	809TLS	11.8												75.4	1	39.8	0
TLS	809TLS	12.83						5						75.4	1	39.8	0
TLS	809TLS	14		0.26										75.4	1	39.8	0
TLS	809TLS	16.783		0.45										75.4	1	39.8	0
TLS	809TLS	18.45		0.25										75.4	1	39.8	0
TLS	809TLS	23.867		0.19										75.4	1	39.8	0
TLS	809TLS	36.4												75.4	1	39.8	0
TLS	810TLS	0						5.1						79.8	1	40.2	0
TLS	810TLS	11.9		0.38										79.8	1	40.2	0
TLS	810TLS	12.83						5.1						79.8	1	40.2	0
TLS	810TLS	14.017		0.54										79.8	1	40.2	0
TLS	810TLS	16.533		0.97										79.8	1	40.2	0
TLS	810TLS	18.3		0.61										79.8	1	40.2	0
TLS	810TLS	23.9		0.4										79.8	1	40.2	0
TLS	811TLS	0						5						79	1	40.2	1
TLS	811TLS	11.883		0.45										79	1	40.2	1
TLS	811TLS	12.83						5						79	1	40.2	1
TLS	811TLS	14.017		0.98										79	1	40.2	1
TLS	811TLS	16.767		0.61										79	1	40.2	1
TLS	811TLS	18.433		0.65										79	1	40.2	1
TLS	811TLS	23.933		0.49										79	1	40.2	1
TLS	812TLS	0						5.1						62.2	1	40.2	1
TLS	812TLS	11.783												62.2	1	40.2	1
TLS	812TLS	12.83						5.1						62.2	1	40.2	1
TLS	812TLS	14.067		0.73										62.2	1	40.2	1
TLS	812TLS	16.683		0.84										62.2	1	40.2	1
TLS	812TLS	18.383		1.43										62.2	1	40.2	1
TLS	812TLS	23.833		0.63										62.2	1	40.2	1
TLS	813TLS	0						5						77.8	1	40.8	1
TLS	813TLS	11.85												77.8	1	40.8	1
TLS	813TLS	12.83						5						77.8	1	40.8	1
TLS	813TLS	13.967		0.7										77.8	1	40.8	1
TLS	813TLS	16.767		0.49										77.8	1	40.8	1
TLS	813TLS	18.417		0.72										77.8	1	40.8	1
TLS	813TLS	23.917		0.48										77.8	1	40.8	1
TLS	813TLS	36.383		0.39										77.8	1	40.8	1
TLS	814TLS	0						5						75.2	1	40.4	1
TLS	814TLS	11.867		0.42										75.2	1	40.4	1
TLS	814TLS	12.83						5						75.2	1	40.4	1
TLS	814TLS	13.983		0.42										75.2	1	40.4	1
TLS	814TLS	16.75		0.63										75.2	1	40.4	1
TLS	814TLS	18.5		0.15										75.2	1	40.4	1
TLS	814TLS	24		0.34										75.2	1	40.4	1
TLS	815TLS	0						5						63.6	1	41	1
TLS	815TLS	11.85												63.6	1	41	1
TLS	815TLS	12.83						5						63.6	1	41	1
TLS	815TLS	14.05		0.31										63.6	1	41	1
TLS	815TLS	16.733		0.52										63.6	1	41	1
TLS	815TLS	18.4		0.63										63.6	1	41	1
TLS	815TLS	24.05		0.46										63.6	1	41	1
TLS	816TLS	0						5						66.6	1	39.9	0
TLS	816TLS	11.9		0.33										66.6	1	39.9	0
TLS	816TLS	12.83						5						66.6	1	39.9	0
TLS	816TLS	14.067		0.73										66.6	1	39.9	0
TLS	816TLS	16.733		0.62										66.6	1	39.9	0
TLS	816TLS	18.383		0.67										66.6	1	39.9	0
TLS	816TLS	23.9		0.33										66.6	1	39.9	0
TLS	816TLS	36.367		0.33										66.6	1	39.9	0
TLS	817TLS	0						5						63.8	1	40.4	1
TLS	817TLS	11.833		0.21										63.8	1	40.4	1
TLS	817TLS	12.83						5						63.8	1	40.4	1
TLS	817TLS	14		0.45										63.8	1	40.4	1
TLS	817TLS	16.717		0.49										63.8	1	40.4	1
TLS	817TLS	18.417		0.49										63.8	1	40.4	1
TLS	817TLS	24.033		0.4										63.8	1	40.4	1
TLS	818TLS	0						5						68	1	40.6	1
TLS	818TLS	11.933		0.36										68	1	40.6	1
TLS	818TLS	12.83						5						68	1	40.6	1
TLS	818TLS	14.083		0.4										68	1	40.6	1
TLS	818TLS	16.75		0.56										68	1	40.6	1
TLS	818TLS	18.417		0.38										68	1	40.6	1
TLS	818TLS	23.883		0.31										68	1	40.6	1
TLS	818TLS	36.35												68	1	40.6	1
TLS	819TLS	0						5						29.6	1	40.2	1
TLS	819TLS	11.783												29.6	1	40.2	1
TLS	819TLS	12.83						5						29.6	1	40.2	1
TLS	819TLS	14.033		0.25										29.6	1	40.2	1
TLS	819TLS	16.783		0.1										29.6	1	40.2	1
TLS	819TLS	18.4		0.38										29.6	1	40.2	1
TLS	819TLS	24.05		0.26										29.6	1	40.2	1
TLS	820TLS	0						5						67	0	41	1
TLS	820TLS	12.83						5						67	0	41	1
TLS	820TLS	14.117		0.39										67	0	41	1
TLS	820TLS	16.7		0.25										67	0	41	1
TLS	820TLS	18.467		0.26										67	0	41	1
TLS	820TLS	23.95		0.36										67	0	41	1
BIOEQ	BIO1	0							3.83					20.45	0		0
BIOEQ	BIO1	0.5			0.054									20.45	0		0
BIOEQ	BIO1	1.5			0.348									20.45	0		0
BIOEQ	BIO1	3			0.361									20.45	0		0
BIOEQ	BIO1	4			0.547									20.45	0		0
BIOEQ	BIO1	6			0.417									20.45	0		0
BIOEQ	BIO1	8			0.375									20.45	0		0
BIOEQ	BIO1	10			0.323									20.45	0		0
BIOEQ	BIO1	12			0.199									20.45	0		0
BIOEQ	BIO1	18			0.116									20.45	0		0
BIOEQ	BIO1	24			0.062									20.45	0		0
BIOEQ	BIO2	0							5					20.2	0		0
BIOEQ	BIO2	0.5			0.13									20.2	0		0
BIOEQ	BIO2	1.5			0.367									20.2	0		0
BIOEQ	BIO2	3			0.567									20.2	0		0
BIOEQ	BIO2	4			0.66									20.2	0		0
BIOEQ	BIO2	6			0.454									20.2	0		0
BIOEQ	BIO2	8			0.393									20.2	0		0
BIOEQ	BIO2	10			0.368									20.2	0		0
BIOEQ	BIO2	12			0.207									20.2	0		0
BIOEQ	BIO2	18			0.093									20.2	0		0
BIOEQ	BIO2	24			0.048									20.2	0		0
BIOEQ	BIO3	0							5					20.85	0		0
BIOEQ	BIO3	0.5			0.102									20.85	0		0
BIOEQ	BIO3	1.5			0.244									20.85	0		0
BIOEQ	BIO3	3			0.404									20.85	0		0
BIOEQ	BIO3	4			0.433									20.85	0		0
BIOEQ	BIO3	6			0.357									20.85	0		0
BIOEQ	BIO3	8			0.232									20.85	0		0
BIOEQ	BIO3	10			0.194									20.85	0		0
BIOEQ	BIO3	12			0.149									20.85	0		0
BIOEQ	BIO3	18			0.073									20.85	0		0
BIOEQ	BIO3	24												20.85	0		0
BIOEQ	BIO4	0							5					22.25	0		0
BIOEQ	BIO4	0.5			0.094									22.25	0		0
BIOEQ	BIO4	1.5			0.244									22.25	0		0
BIOEQ	BIO4	3			0.332									22.25	0		0
BIOEQ	BIO4	4			0.411									22.25	0		0
BIOEQ	BIO4	6			0.358									22.25	0		0
BIOEQ	BIO4	8			0.294									22.25	0		0
BIOEQ	BIO4	10			0.251									22.25	0		0
BIOEQ	BIO4	12			0.16									22.25	0		0
BIOEQ	BIO4	18			0.103									22.25	0		0
BIOEQ	BIO4	24												22.25	0		0
BIOEQ	BIO5	0							5					22.9	1		0
BIOEQ	BIO5	0.5			0.202									22.9	1		0
BIOEQ	BIO5	1.5			0.439									22.9	1		0
BIOEQ	BIO5	3			0.692									22.9	1		0
BIOEQ	BIO5	4			0.814									22.9	1		0
BIOEQ	BIO5	6			0.656									22.9	1		0
BIOEQ	BIO5	8			0.517									22.9	1		0
BIOEQ	BIO5	10			0.497									22.9	1		0
BIOEQ	BIO5	12			0.258									22.9	1		0
BIOEQ	BIO5	18			0.151									22.9	1		0
BIOEQ	BIO5	24			0.09									22.9	1		0
BIOEQ	BIO6	0							5					21.4	1		0
BIOEQ	BIO6	0.5			0.092									21.4	1		0
BIOEQ	BIO6	1.5			0.285									21.4	1		0
BIOEQ	BIO6	3			0.348									21.4	1		0
BIOEQ	BIO6	4			0.445									21.4	1		0
BIOEQ	BIO6	6			0.183									21.4	1		0
BIOEQ	BIO6	8			0.298									21.4	1		0
BIOEQ	BIO6	10			0.269									21.4	1		0
BIOEQ	BIO6	12			0.12									21.4	1		0
BIOEQ	BIO6	18												21.4	1		0
BIOEQ	BIO6	24												21.4	1		0
BIOEQ	BIO7	0							5					20.95	1		0
BIOEQ	BIO7	0.5			0.095									20.95	1		0
BIOEQ	BIO7	1.5			0.379									20.95	1		0
BIOEQ	BIO7	3			0.615									20.95	1		0
BIOEQ	BIO7	4			0.725									20.95	1		0
BIOEQ	BIO7	6			0.506									20.95	1		0
BIOEQ	BIO7	8			0.437									20.95	1		0
BIOEQ	BIO7	10			0.34									20.95	1		0
BIOEQ	BIO7	12			0.249									20.95	1		0
BIOEQ	BIO7	18			0.115									20.95	1		0
BIOEQ	BIO7	24			0.065									20.95	1		0
BIOEQ	BIO8	0							5					21.45	1		0
BIOEQ	BIO8	0.5			0.108									21.45	1		0
BIOEQ	BIO8	1.5			0.362									21.45	1		0
BIOEQ	BIO8	3			0.472									21.45	1		0
BIOEQ	BIO8	4			0.57									21.45	1		0
BIOEQ	BIO8	6			0.483									21.45	1		0
BIOEQ	BIO8	8			0.366									21.45	1		0
BIOEQ	BIO8	10			0.332									21.45	1		0
BIOEQ	BIO8	12			0.264									21.45	1		0
BIOEQ	BIO8	18			0.16									21.45	1		0
BIOEQ	BIO8	24			0.082									21.45	1		0
BIOEQ	BIO9	0							5					20.8	0		0
BIOEQ	BIO9	0.5												20.8	0		0
BIOEQ	BIO9	1.5			0.156									20.8	0		0
BIOEQ	BIO9	3			0.199									20.8	0		0
BIOEQ	BIO9	4			0.242									20.8	0		0
BIOEQ	BIO9	6			0.286									20.8	0		0
BIOEQ	BIO9	8			0.275									20.8	0		0
BIOEQ	BIO9	10			0.209									20.8	0		0
BIOEQ	BIO9	12			0.178									20.8	0		0
BIOEQ	BIO9	18			0.096									20.8	0		0
BIOEQ	BIO9	24			0.066									20.8	0		0
BIOEQ	BIO10	0							5					21.25	0		0
BIOEQ	BIO10	0.5			0.107									21.25	0		0
BIOEQ	BIO10	1.5			0.261									21.25	0		0
BIOEQ	BIO10	3			0.409									21.25	0		0
BIOEQ	BIO10	4			0.406									21.25	0		0
BIOEQ	BIO10	6			0.436									21.25	0		0
BIOEQ	BIO10	8			0.372									21.25	0		0
BIOEQ	BIO10	10			0.228									21.25	0		0
BIOEQ	BIO10	12			0.192									21.25	0		0
BIOEQ	BIO10	18			0.087									21.25	0		0
BIOEQ	BIO10	24			0.062									21.25	0		0
BIOEQ	BIO11	0							5					22.2	0		0
BIOEQ	BIO11	0.5			0.122									22.2	0		0
BIOEQ	BIO11	1.5			0.256									22.2	0		0
BIOEQ	BIO11	3			0.317									22.2	0		0
BIOEQ	BIO11	4			0.32									22.2	0		0
BIOEQ	BIO11	6			0.301									22.2	0		0
BIOEQ	BIO11	8			0.245									22.2	0		0
BIOEQ	BIO11	10			0.169									22.2	0		0
BIOEQ	BIO11	12			0.107									22.2	0		0
BIOEQ	BIO11	18			0.065									22.2	0		0
BIOEQ	BIO11	24			0.058									22.2	0		0
BIOEQ	BIO12	0							5					22.75	0		0
BIOEQ	BIO12	0.5			0.118									22.75	0		0
BIOEQ	BIO12	1.5			0.283									22.75	0		0
BIOEQ	BIO12	3			0.388									22.75	0		0
BIOEQ	BIO12	4			0.396									22.75	0		0
BIOEQ	BIO12	6			0.456									22.75	0		0
BIOEQ	BIO12	8			0.464									22.75	0		0
BIOEQ	BIO12	10			0.317									22.75	0		0
BIOEQ	BIO12	12			0.237									22.75	0		0
BIOEQ	BIO12	18			0.143									22.75	0		0
BIOEQ	BIO12	24			0.084									22.75	0		0
BIOEQ	BIO13	0							5					23.75	1		0
BIOEQ	BIO13	0.5			0.159									23.75	1		0
BIOEQ	BIO13	1.5			0.375									23.75	1		0
BIOEQ	BIO13	3			0.483									23.75	1		0
BIOEQ	BIO13	4			0.555									23.75	1		0
BIOEQ	BIO13	6												23.75	1		0
BIOEQ	BIO13	8			0.517									23.75	1		0
BIOEQ	BIO13	10			0.473									23.75	1		0
BIOEQ	BIO13	12			0.368									23.75	1		0
BIOEQ	BIO13	18			0.185									23.75	1		0
BIOEQ	BIO13	24			0.109									23.75	1		0
BIOEQ	BIO14	0							5					22.45	1		0
BIOEQ	BIO14	0.5			0.105									22.45	1		0
BIOEQ	BIO14	1.5			0.273									22.45	1		0
BIOEQ	BIO15	0							5					22.3	1		0
BIOEQ	BIO15	0.5			0.188									22.3	1		0
BIOEQ	BIO15	1.5			0.363									22.3	1		0
BIOEQ	BIO15	3			0.475									22.3	1		0
BIOEQ	BIO15	4			0.47									22.3	1		0
BIOEQ	BIO15	6			0.442									22.3	1		0
BIOEQ	BIO15	8			0.397									22.3	1		0
BIOEQ	BIO15	10			0.316									22.3	1		0
BIOEQ	BIO15	12			0.276									22.3	1		0
BIOEQ	BIO15	18			0.164									22.3	1		0
BIOEQ	BIO15	24			0.101									22.3	1		0
BIOEQ	BIO16	0							5					22.7	1		0
BIOEQ	BIO16	0.5			0.165									22.7	1		0
BIOEQ	BIO16	1.5			0.271									22.7	1		0
BIOEQ	BIO16	3			0.446									22.7	1		0
BIOEQ	BIO16	4			0.43									22.7	1		0
BIOEQ	BIO16	6			0.43									22.7	1		0
BIOEQ	BIO16	8			0.377									22.7	1		0
BIOEQ	BIO16	10			0.307									22.7	1		0
BIOEQ	BIO16	12			0.216									22.7	1		0
BIOEQ	BIO16	18			0.111									22.7	1		0
BIOEQ	BIO16	24			0.082									22.7	1		0
BIOEQ	BIO17	0							4.98					21.55	0		0
BIOEQ	BIO17	0.5			0.194									21.55	0		0
BIOEQ	BIO17	1.5			0.364									21.55	0		0
BIOEQ	BIO17	3			0.466									21.55	0		0
BIOEQ	BIO18	0							5					22.05	0		0
BIOEQ	BIO18	0.5			0.134									22.05	0		0
BIOEQ	BIO18	1.5			0.298									22.05	0		0
BIOEQ	BIO18	3			0.463									22.05	0		0
BIOEQ	BIO18	4			0.618									22.05	0		0
BIOEQ	BIO18	6			0.748									22.05	0		0
BIOEQ	BIO18	8			0.736									22.05	0		0
BIOEQ	BIO18	10			0.43									22.05	0		0
BIOEQ	BIO18	12			0.306									22.05	0		0
BIOEQ	BIO18	18			0.151									22.05	0		0
BIOEQ	BIO18	24			0.074									22.05	0		0
BIOEQ	BIO19	0							5					23.65	0		0
BIOEQ	BIO19	0.5			0.128									23.65	0		0
BIOEQ	BIO19	1.5			0.246									23.65	0		0
BIOEQ	BIO19	3			0.34									23.65	0		0
BIOEQ	BIO19	4			0.381									23.65	0		0
BIOEQ	BIO19	6												23.65	0		0
BIOEQ	BIO19	8			0.368									23.65	0		0
BIOEQ	BIO19	10			0.24									23.65	0		0
BIOEQ	BIO19	12			0.117									23.65	0		0
BIOEQ	BIO19	18			0.162									23.65	0		0
BIOEQ	BIO19	24												23.65	0		0
BIOEQ	BIO20	0							5					24.45	0		0
BIOEQ	BIO20	0.5			0.18									24.45	0		0
BIOEQ	BIO20	1.5			0.303									24.45	0		0
BIOEQ	BIO20	3			0.362									24.45	0		0
BIOEQ	BIO20	4			0.37									24.45	0		0
BIOEQ	BIO20	6			0.444									24.45	0		0
BIOEQ	BIO20	8			0.494									24.45	0		0
BIOEQ	BIO20	10			0.363									24.45	0		0
BIOEQ	BIO20	12			0.261									24.45	0		0
BIOEQ	BIO20	18			0.207									24.45	0		0
BIOEQ	BIO20	24			0.078									24.45	0		0
BIOEQ	BIO21	0							5					23.4	1		0
BIOEQ	BIO21	0.5			0.157									25.05	1		0
BIOEQ	BIO21	1.5			0.37									25.05	1		0
BIOEQ	BIO21	3			0.588									25.05	1		0
BIOEQ	BIO21	4			0.58									25.05	1		0
BIOEQ	BIO21	6			0.651									25.05	1		0
BIOEQ	BIO21	8			0.661									25.05	1		0
BIOEQ	BIO21	10			0.485									25.05	1		0
BIOEQ	BIO21	12			0.305									25.05	1		0
BIOEQ	BIO21	18			0.145									25.05	1		0
BIOEQ	BIO21	24			0.117									25.05	1		0
BIOEQ	BIO23	0							5					25.05	1		0
BIOEQ	BIO23	0.5			0.173									23.4	1		0
BIOEQ	BIO23	1.5			0.329									23.4	1		0
BIOEQ	BIO23	3			0.517									23.4	1		0
BIOEQ	BIO23	4			0.639									23.4	1		0
BIOEQ	BIO23	6			0.717									23.4	1		0
BIOEQ	BIO23	8			0.761									23.4	1		0
BIOEQ	BIO23	10			0.515									23.4	1		0
BIOEQ	BIO23	12			0.349									23.4	1		0
BIOEQ	BIO23	18			0.184									23.4	1		0
BIOEQ	BIO23	24			0.115									23.4	1		0
PARADOX	PIG36IV	0											9.093	25.3	0		0
PARADOX	PIG36IV	0.016										18.339		25.3	0		0
PARADOX	PIG36IV	0.1										15.06		25.3	0		0
PARADOX	PIG36IV	0.2003										12.36		25.3	0		0
PARADOX	PIG36IV	0.4056										8.38		25.3	0		0
PARADOX	PIG36IV	0.6										7.36		25.3	0		0
PARADOX	PIG36IV	0.8										7.37		25.3	0		0
PARADOX	PIG36IV	1										7.432		25.3	0		0
PARADOX	PIG36IV	2										5.98		25.3	0		0
PARADOX	PIG36IV	3										4.348		25.3	0		0
PARADOX	PIG36IV	4.5022										4.148		25.3	0		0
PARADOX	PIG36IV	6.2										2.127		25.3	0		0
PARADOX	PIG36IV	9										1.186		25.3	0		0
PARADOX	PIG36IV	12										0.74		25.3	0		0
PARADOX	PIG36IV	24										0.083		25.3	0		0
PARADOX	PIG36IV	30.0333										0.056		25.3	0		0
PARADOX	PIG105IV	0											9.373	24.55	0		0
PARADOX	PIG105IV	0.016										23.7642		24.55	0		0
PARADOX	PIG105IV	0.1										14.42		24.55	0		0
PARADOX	PIG105IV	0.2										8.75		24.55	0		0
PARADOX	PIG105IV	0.4										6.01		24.55	0		0
PARADOX	PIG105IV	0.6										5.724		24.55	0		0
PARADOX	PIG105IV	0.8										5.198		24.55	0		0
PARADOX	PIG105IV	1										5.044		24.55	0		0
PARADOX	PIG105IV	2										4.384		24.55	0		0
PARADOX	PIG105IV	3										3.341		24.55	0		0
PARADOX	PIG105IV	4.5										2.597		24.55	0		0
PARADOX	PIG105IV	6.0325										1.555		24.55	0		0
PARADOX	PIG105IV	9.0044										0.958		24.55	0		0
PARADOX	PIG105IV	12										0.529		24.55	0		0
PARADOX	PIG106IV	0											9.184	25.05	0		0
PARADOX	PIG106IV	0.0166										16.8241		25.05	0		0
PARADOX	PIG106IV	0.2244										8.79		25.05	0		0
PARADOX	PIG106IV	0.3111										6.84		25.05	0		0
PARADOX	PIG106IV	0.4117										6.5		25.05	0		0
PARADOX	PIG106IV	0.6										5.58		25.05	0		0
PARADOX	PIG106IV	0.7989										5.634		25.05	0		0
PARADOX	PIG106IV	0.9997										5.322		25.05	0		0
PARADOX	PIG106IV	2										3.89		25.05	0		0
PARADOX	PIG106IV	3										2.748		25.05	0		0
PARADOX	PIG106IV	4.5										2.633		25.05	0		0
PARADOX	PIG106IV	6.1833										1.84		25.05	0		0
PARADOX	PIG106IV	9										0.876		25.05	0		0
PARADOX	PIG106IV	12										0.478		25.05	0		0
PARADOX	PIG106IV	24.0006										0.092		25.05	0		0
PARADOX	PIG106IV	27										0.06		25.05	0		0
PARADOX	PIG106IV	30										0.051		25.05	0		0
PARADOX	PIG127IV	0											9.364	25.55	1		0
PARADOX	PIG127IV	0.0833										25.7029		25.55	1		0
PARADOX	PIG127IV	0.1833										17.2		25.55	1		0
PARADOX	PIG127IV	0.2833										11.51		25.55	1		0
PARADOX	PIG127IV	0.485										7.95		25.55	1		0
PARADOX	PIG127IV	0.7106										6.92		25.55	1		0
PARADOX	PIG127IV	0.8833										6.76		25.55	1		0
PARADOX	PIG127IV	1.0864										5.96		25.55	1		0
PARADOX	PIG127IV	2.0833										4.98		25.55	1		0
PARADOX	PIG127IV	3.0833										3.778		25.55	1		0
PARADOX	PIG127IV	4.5833										2.968		25.55	1		0
PARADOX	PIG127IV	6.0108										2.274		25.55	1		0
PARADOX	PIG127IV	9.0833										1.235		25.55	1		0
PARADOX	PIG127IV	12.0839										0.703		25.55	1		0
PARADOX	PIG127IV	24.0833										0.179		25.55	1		0
PARADOX	PIG127IV	27.0833										0.1		25.55	1		0
PARADOX	PIG127IV	30.0833										0.071		25.55	1		0
PARADOX	PIG36PO	0							10					23.15	0		0
PARADOX	PIG36PO	0.505			0.442									23.15	0		0
PARADOX	PIG36PO	1			0.456									23.15	0		0
PARADOX	PIG36PO	1.5056			0.556									23.15	0		0
PARADOX	PIG36PO	2			0.564									23.15	0		0
PARADOX	PIG36PO	3			0.604									23.15	0		0
PARADOX	PIG36PO	4.0008			0.588									23.15	0		0
PARADOX	PIG36PO	5.0019			0.608									23.15	0		0
PARADOX	PIG36PO	6			0.556									23.15	0		0
PARADOX	PIG36PO	9			0.371									23.15	0		0
PARADOX	PIG36PO	12			0.259									23.15	0		0
PARADOX	PIG36PO	14.0656			0.236									23.15	0		0
PARADOX	PIG36PO	23.6628			0.063									23.15	0		0
PARADOX	PIG105PO	0							10					22.95	0		0
PARADOX	PIG105PO	0.5031			0.249									22.95	0		0
PARADOX	PIG105PO	1			0.469									22.95	0		0
PARADOX	PIG105PO	1.5			0.481									22.95	0		0
PARADOX	PIG105PO	2			0.457									22.95	0		0
PARADOX	PIG105PO	3			0.595									22.95	0		0
PARADOX	PIG105PO	4			0.501									22.95	0		0
PARADOX	PIG105PO	5.0158			0.586									22.95	0		0
PARADOX	PIG105PO	6.0014			0.445									22.95	0		0
PARADOX	PIG105PO	9.0056			0.243									22.95	0		0
PARADOX	PIG105PO	12.0125			0.145									22.95	0		0
PARADOX	PIG105PO	14.0622			0.092									22.95	0		0
PARADOX	PIG106PO	0							10					23.05	0		0
PARADOX	PIG106PO	0.5139			0.346									23.05	0		0
PARADOX	PIG106PO	1.025			0.427									23.05	0		0
PARADOX	PIG106PO	1.51			0.398									23.05	0		0
PARADOX	PIG106PO	2.0014			0.466									23.05	0		0
PARADOX	PIG106PO	3			0.503									23.05	0		0
PARADOX	PIG106PO	4			0.688									23.05	0		0
PARADOX	PIG106PO	5.0181			0.673									23.05	0		0
PARADOX	PIG106PO	6.0022			0.532									23.05	0		0
PARADOX	PIG106PO	9			0.344									23.05	0		0
PARADOX	PIG106PO	12.0019			0.199									23.05	0		0
PARADOX	PIG106PO	14.0689			0.164									23.05	0		0
PARADOX	PIG127PO	0							10					23.7	1		0
PARADOX	PIG127PO	0.5			0.286									23.7	1		0
PARADOX	PIG127PO	1			0.509									23.7	1		0
PARADOX	PIG127PO	1.5			0.695									23.7	1		0
PARADOX	PIG127PO	2.0522			0.846									23.7	1		0
PARADOX	PIG127PO	3			1.12									23.7	1		0
PARADOX	PIG127PO	4			1.303									23.7	1		0
PARADOX	PIG127PO	5.0103			1.306									23.7	1		0
PARADOX	PIG127PO	6.0006			1.247									23.7	1		0
PARADOX	PIG127PO	9.0078			0.78									23.7	1		0
PARADOX	PIG127PO	12.0047			0.505									23.7	1		0
PARADOX	PIG127PO	14.0383			0.374									23.7	1		0
PARADOX	PIG127PO	23.4803			0.129									23.7	1		0
AFSSA	PIG370IV	0											5.059	33			0
AFSSA	PIG370IV	0.033										15.83		33			0
AFSSA	PIG370IV	0.067										10.88		33			0
AFSSA	PIG370IV	0.133										7		33			0
AFSSA	PIG370IV	0.25										5.02		33			0
AFSSA	PIG370IV	0.5										4.42		33			0
AFSSA	PIG370IV	0.75										3.53		33			0
AFSSA	PIG370IV	1										3.18		33			0
AFSSA	PIG370IV	2										2.57		33			0
AFSSA	PIG370IV	4										1.84		33			0
AFSSA	PIG370IV	8										1.02		33			0
AFSSA	PIG370IV	10										0.85		33			0
AFSSA	PIG370IV	24										0.27		33			0
AFSSA	PIG370IV	26										0.18		33			0
AFSSA	PIG370IV	30										0.112		33			0
AFSSA	PIG371IV	0											5.145	30			0
AFSSA	PIG371IV	0.033										12.22		30			0
AFSSA	PIG371IV	0.067										8.59		30			0
AFSSA	PIG371IV	0.133										6.13		30			0
AFSSA	PIG371IV	0.25										5.54		30			0
AFSSA	PIG371IV	0.5										4.5		30			0
AFSSA	PIG371IV	0.75										4.08		30			0
AFSSA	PIG371IV	1										3.29		30			0
AFSSA	PIG371IV	2										2.77		30			0
AFSSA	PIG371IV	4										1.9		30			0
AFSSA	PIG371IV	8										1.08		30			0
AFSSA	PIG371IV	10										0.86		30			0
AFSSA	PIG371IV	24										0.24		30			0
AFSSA	PIG371IV	26										0.19		30			0
AFSSA	PIG371IV	30										0.118		30			0
AFSSA	PIG372IV	0											5.111	36			0
AFSSA	PIG372IV	0.033										27.61		36			0
AFSSA	PIG372IV	0.067										17.81		36			0
AFSSA	PIG372IV	0.133										9.62		36			0
AFSSA	PIG372IV	0.25										5.66		36			0
AFSSA	PIG372IV	0.5										4.91		36			0
AFSSA	PIG372IV	0.75										4.16		36			0
AFSSA	PIG372IV	1										5.58		36			0
AFSSA	PIG372IV	2										3.1		36			0
AFSSA	PIG372IV	4										1.97		36			0
AFSSA	PIG372IV	8										1.04		36			0
AFSSA	PIG372IV	10										0.71		36			0
AFSSA	PIG372IV	24										0.26		36			0
AFSSA	PIG372IV	26										0.14		36			0
AFSSA	PIG372IV	30										0.119		36			0
AFSSA	PIG374IV	0											5.108	34			0
AFSSA	PIG374IV	0.033										20.96		34			0
AFSSA	PIG374IV	0.067										10.47		34			0
AFSSA	PIG374IV	0.133										8.21		34			0
AFSSA	PIG374IV	0.25										5.79		34			0
AFSSA	PIG374IV	0.5										4.15		34			0
AFSSA	PIG374IV	0.75										3.77		34			0
AFSSA	PIG374IV	1										3.26		34			0
AFSSA	PIG374IV	2										2.33		34			0
AFSSA	PIG374IV	4										1.08		34			0
AFSSA	PIG374IV	8										0.87		34			0
AFSSA	PIG374IV	10										0.2		34			0
AFSSA	PIG374IV	24										0.14		34			0
AFSSA	PIG374IV	26										0.076		34			0
AFSSA	PIG375IV	0											4.995	33			0
AFSSA	PIG375IV	0.033										25.31		33			0
AFSSA	PIG375IV	0.067										15.95		33			0
AFSSA	PIG375IV	0.133										9.19		33			0
AFSSA	PIG375IV	0.25										7.42		33			0
AFSSA	PIG375IV	0.5										6.57		33			0
AFSSA	PIG375IV	0.75										5.4		33			0
AFSSA	PIG375IV	1										4.63		33			0
AFSSA	PIG375IV	2										3.77		33			0
AFSSA	PIG375IV	4										2.73		33			0
AFSSA	PIG375IV	8										1.18		33			0
AFSSA	PIG375IV	10										0.82		33			0
AFSSA	PIG375IV	24										0.2		33			0
AFSSA	PIG375IV	26										0.16		33			0
AFSSA	PIG375IV	30										0.12		33			0
AFSSA	PIG377IV	0											5.089	33			0
AFSSA	PIG377IV	0.033										29.43		33			0
AFSSA	PIG377IV	0.067										17.51		33			0
AFSSA	PIG377IV	0.133										10.83		33			0
AFSSA	PIG377IV	0.25										8.18		33			0
AFSSA	PIG377IV	0.5										6.54		33			0
AFSSA	PIG377IV	0.75										4.89		33			0
AFSSA	PIG377IV	1										5.06		33			0
AFSSA	PIG377IV	2										3.66		33			0
AFSSA	PIG377IV	4										2.3		33			0
AFSSA	PIG377IV	8										1.25		33			0
AFSSA	PIG377IV	10										0.91		33			0
AFSSA	PIG377IV	24										0.26		33			0
AFSSA	PIG377IV	26										0.2		33			0
AFSSA	PIG377IV	30	1									0.2		33			0
AFSSA	PIG378IV	0											5.172	34			0
AFSSA	PIG378IV	0.033										28.76		34			0
AFSSA	PIG378IV	0.067										13.43		34			0
AFSSA	PIG378IV	0.133										8.34		34			0
AFSSA	PIG378IV	0.25										6.4		34			0
AFSSA	PIG378IV	0.5										5.22		34			0
AFSSA	PIG378IV	0.75										4.49		34			0
AFSSA	PIG378IV	1										3.33		34			0
AFSSA	PIG378IV	2										2.88		34			0
AFSSA	PIG378IV	4										1.91		34			0
AFSSA	PIG378IV	8										1.06		34			0
AFSSA	PIG378IV	10										0.73		34			0
AFSSA	PIG378IV	24										0.2		34			0
AFSSA	PIG378IV	26										0.13		34			0
AFSSA	PIG378IV	30										0.087		34			0
AFSSA	PIG370PO	0							2.702					37			0
AFSSA	PIG370PO	0.5			0.04									37			0
[truncated: 2,126 more rows]

## Sheet: History
Object	Timestamp	User	Object Name	Event	Description	Annotation
Doxy final 2024.Data.Doxy pop_vetcast phoenix_master_BLQ=0_03final 2024 bea analysis 2.Phoenix 2024 split MDV	2024.02.18 13:07:59 UTC	pltoutain	Worksheet	Object Created	Object Created C:\Users\pltoutain\Desktop\Documents\00000000 Doxycycline\Phoenix & publi\Doxy pop_vetcast phoenix_master_BLQ=0.03final 2024 bea analysis.xlsx
Doxy final 2024.Data.Doxy pop_vetcast phoenix_master_BLQ=0_03final 2024 bea analysis 2.Phoenix 2024 split MDV	2024.02.23 04:08:15 UTC	pltoutain	Phoenix 2024 split MDV	Column Unit Changed	Column at position 2 (Time) unit changed from <none> to h
Doxy final 2024.Data.Doxy pop_vetcast phoenix_master_BLQ=0_03final 2024 bea analysis 2.Phoenix 2024 split MDV	2024.02.23 04:08:41 UTC	pltoutain	Phoenix 2024 split MDV	Column Unit Changed	Column at position 4 (CObsOR_FEEDTLS) unit changed from <none> to ug/mL
Doxy final 2024.Data.Doxy pop_vetcast phoenix_master_BLQ=0_03final 2024 bea analysis 2.Phoenix 2024 split MDV	2024.02.23 04:08:57 UTC	pltoutain	Phoenix 2024 split MDV	Column Unit Changed	Column at position 5 (CobsOR_FEEDOTHERS) unit changed from <none> to ug/mL
Doxy final 2024.Data.Doxy pop_vetcast phoenix_master_BLQ=0_03final 2024 bea analysis 2.Phoenix 2024 split MDV	2024.02.23 04:09:09 UTC	pltoutain	Phoenix 2024 split MDV	Column Unit Changed	Column at position 6 (CobsOR_SOLTUBING) unit changed from <none> to ug/mL
Doxy final 2024.Data.Doxy pop_vetcast phoenix_master_BLQ=0_03final 2024 bea analysis 2.Phoenix 2024 split MDV	2024.02.23 04:09:18 UTC	pltoutain	Phoenix 2024 split MDV	Column Unit Changed	Column at position 8 (DOSE_FEEDTLS) unit changed from <none> to ug/mL
Doxy final 2024.Data.Doxy pop_vetcast phoenix_master_BLQ=0_03final 2024 bea analysis 2.Phoenix 2024 split MDV	2024.02.23 04:09:29 UTC	pltoutain	Phoenix 2024 split MDV	Column Unit Changed	Column at position 9 (Dose_FEEDOTHERS) unit changed from <none> to ug/mL
Doxy final 2024.Data.Doxy pop_vetcast phoenix_master_BLQ=0_03final 2024 bea analysis 2.Phoenix 2024 split MDV	2024.02.23 04:09:43 UTC	pltoutain	Phoenix 2024 split MDV	Column Unit Changed	Column at position 10 (DOSE_SOLTUBING) unit changed from <none> to mg/kg
Doxy final 2024.Data.Doxy pop_vetcast phoenix_master_BLQ=0_03final 2024 bea analysis 2.Phoenix 2024 split MDV	2024.02.23 04:09:55 UTC	pltoutain	Phoenix 2024 split MDV	Column Unit Changed	Column at position 11 (DOSE_SOLDW) unit changed from <none> to mg/kg
Doxy final 2024.Data.Doxy pop_vetcast phoenix_master_BLQ=0_03final 2024 bea analysis 2.Phoenix 2024 split MDV	2024.02.23 04:10:41 UTC	pltoutain	Phoenix 2024 split MDV	Column Unit Changed	Column at position 12 (CObsIV) unit changed from <none> to ug/mL
Doxy final 2024.Data.Doxy pop_vetcast phoenix_master_BLQ=0_03final 2024 bea analysis 2.Phoenix 2024 split MDV	2024.02.23 04:10:57 UTC	pltoutain	Phoenix 2024 split MDV	Column Unit Changed	Column at position 13 (DOSE_IV) unit changed from <none> to mg/kg
Doxy final 2024.Data.Doxy pop_vetcast phoenix_master_BLQ=0_03final 2024 bea analysis 2.Phoenix 2024 split MDV	2024.02.23 04:11:11 UTC	pltoutain	Phoenix 2024 split MDV	Column Unit Changed	Column at position 14 (Poids__kg_) unit changed from <none> to kg
Doxy final 2024.Data.Doxy pop_vetcast phoenix_master_BLQ=0_03final 2024 bea analysis 2.Phoenix 2024 split MDV	2024.02.23 04:11:54 UTC	pltoutain	Phoenix 2024 split MDV	Column Unit Changed	Column at position 7 (CobsOR_SOLDW) unit changed from <none> to ug/mL
Doxy final 2024.Data.Doxy pop_vetcast phoenix_master_BLQ=0_03final 2024 bea analysis 2.Phoenix 2024 split MDV	2024.02.23 04:12:36 UTC	pltoutain	Phoenix 2024 split MDV	Column Unit Changed	Column at position 8 (DOSE_FEEDTLS) unit changed from ug/mL to mg/kg
Doxy final 2024.Data.Doxy pop_vetcast phoenix_master_BLQ=0_03final 2024 bea analysis 2.Phoenix 2024 split MDV	2024.02.23 04:13:11 UTC	pltoutain	Phoenix 2024 split MDV	Column Unit Changed	Column at position 9 (Dose_FEEDOTHERS) unit changed from ug/mL to mg/kg
